# Supplementary material for: Host diet and evolutionary history explain different aspects of gut microbiome diversity among vertebrate clades
Source: Nat Commun. 2019 May 16;10:2200. doi: 10.1038/s41467-019-10191-3 (PMC6522487; doi:10.1038/s41467-019-10191-3)
Supplement: Supplementary file 7 — Supplementary Data 3 [file 41467_2019_10191_MOESM7_ESM.xlsx]

## Sheet: Sheet1
SampleID	study_id	env_biome	env_feature	env_material	source_general
550.L1S116.s.1.sequence	550	urban biome	human-associated habitat	feces	Human
550.L1S119.s.1.sequence	550	urban biome	human-associated habitat	feces	Human
550.L1S164.s.1.sequence	550	urban biome	human-associated habitat	feces	Human
550.L1S194.s.1.sequence	550	urban biome	human-associated habitat	feces	Human
550.L1S20.s.1.sequence	550	urban biome	human-associated habitat	feces	Human
550.L1S26.s.1.sequence	550	urban biome	human-associated habitat	feces	Human
550.L1S264.s.1.sequence	550	urban biome	human-associated habitat	feces	Human
550.L1S273.s.1.sequence	550	urban biome	human-associated habitat	feces	Human
550.L2S103.s.2.sequence	550	urban biome	human-associated habitat	sebum	Human
550.L2S144.s.2.sequence	550	urban biome	human-associated habitat	sebum	Human
550.L2S164.s.2.sequence	550	urban biome	human-associated habitat	sebum	Human
550.L2S166.s.2.sequence	550	urban biome	human-associated habitat	sebum	Human
550.L2S303.s.2.sequence	550	urban biome	human-associated habitat	sebum	Human
550.L2S377.s.2.sequence	550	urban biome	human-associated habitat	sebum	Human
550.L4S1.s.4.sequence	550	urban biome	human-associated habitat	sebum	Human
550.L4S102.s.4.sequence	550	urban biome	human-associated habitat	sebum	Human
550.L4S122.s.4.sequence	550	urban biome	human-associated habitat	sebum	Human
550.L4S140.s.4.sequence	550	urban biome	human-associated habitat	sebum	Human
550.L4S158.s.4.sequence	550	urban biome	human-associated habitat	sebum	Human
550.L4S161.s.4.sequence	550	urban biome	human-associated habitat	sebum	Human
550.L4S183.s.4.sequence	550	urban biome	human-associated habitat	sebum	Human
550.L5S119.s.5.sequence	550	urban biome	human-associated habitat	saliva	Human
550.L5S224.s.5.sequence	550	urban biome	human-associated habitat	saliva	Human
550.L5S258.s.5.sequence	550	urban biome	human-associated habitat	saliva	Human
550.L6S104.s.6.sequence	550	urban biome	human-associated habitat	saliva	Human
550.L6S144.s.6.sequence	550	urban biome	human-associated habitat	saliva	Human
550.L6S149.s.6.sequence	550	urban biome	human-associated habitat	saliva	Human
550.L6S176.s.6.sequence	550	urban biome	human-associated habitat	saliva	Human
550.L6S186.s.6.sequence	550	urban biome	human-associated habitat	saliva	Human
550.L6S197.s.6.sequence	550	urban biome	human-associated habitat	saliva	Human
550.L6S231.s.6.sequence	550	urban biome	human-associated habitat	saliva	Human
550.L6S261.s.6.sequence	550	urban biome	human-associated habitat	saliva	Human
550.L6S265.s.6.sequence	550	urban biome	human-associated habitat	saliva	Human
550.L6S269.s.6.sequence	550	urban biome	human-associated habitat	saliva	Human
550.L6S272.s.6.sequence	550	urban biome	human-associated habitat	saliva	Human
550.L6S289.s.6.sequence	550	urban biome	human-associated habitat	saliva	Human
550.L6S309.s.6.sequence	550	urban biome	human-associated habitat	saliva	Human
632.Agricultural.soil.wheat	632	cropland biome	agricultural feature	soil	Human
632.Arctic.Tundra.1	632	tundra biome	tundra	soil	Soil
632.Temperate.deciduous.forest	632	temperate mixed forest biome	forest soil	soil	Soil
638.ELB18.111810.2	638	tundra biome	dry lake	fresh water	Water
638.ELB6.111810.2	638	tundra biome	dry lake	fresh water	Water
638.FRX6.120710.1	638	tundra biome	dry lake	fresh water	Water
638.FRX7.120910.2	638	tundra biome	dry lake	fresh water	Water
638.RMK.ENR.11.2	638	tundra biome	dry lake	fresh water	Water
638.RMK.ENR.12.1	638	tundra biome	dry lake	fresh water	Water
638.RMK.ENR.23.1	638	tundra biome	dry lake	fresh water	Water
638.RMK.ENR.27.1	638	tundra biome	dry lake	fresh water	Water
638.RMK.ENR.34.2	638	tundra biome	dry lake	fresh water	Water
638.RMK.ENR.35.1	638	tundra biome	dry lake	fresh water	Water
638.VAN20.120210.1	638	tundra biome	dry lake	fresh water	Water
638.VAN35.120210.1	638	tundra biome	dry lake	fresh water	Water
659.NZFACE.R1.Browntop	659	cropland biome	pasture	soil	Soil
659.NZFACE.R2.Ryegrass.24.4	659	cropland biome	pasture	soil	Soil
659.NZFACE.R5.Browntop	659	cropland biome	pasture	soil	Soil
678.OA.mesocosm.362	678	marine biome	neritic zone	marine sediment	Sediment
678.OA.mesocosm.376	678	marine biome	neritic zone	marine sediment	Sediment
678.OA.mesocosm.410	678	marine biome	neritic zone	marine sediment	Sediment
678.OA.mesocosm.417	678	marine biome	neritic zone	marine sediment	Sediment
678.OA.mesocosm.431	678	marine biome	neritic zone	marine sediment	Sediment
678.OA.mesocosm.438	678	marine biome	neritic zone	marine sediment	Sediment
678.seasonal.insitu.sample.500	678	marine biome	neritic zone	marine sediment	Sediment
678.seasonal.insitu.sample.501	678	marine biome	neritic zone	marine sediment	Sediment
678.seasonal.insitu.sample.506	678	marine biome	neritic zone	marine sediment	Sediment
678.seasonal.insitu.sample.539	678	marine biome	neritic zone	marine sediment	Sediment
678.seasonal.insitu.sample.546	678	marine biome	neritic zone	marine sediment	Sediment
678.seasonal.insitu.sample.590	678	marine biome	neritic zone	marine sediment	Sediment
678.T.RFLP.Sample.636	678	marine biome	neritic zone	marine sediment	Sediment
678.T.RFLP.Sample.654	678	marine biome	neritic zone	marine sediment	Sediment
678.T.RFLP.Sample.724	678	marine biome	neritic zone	marine sediment	Sediment
678.T.RFLP.Sample.737	678	marine biome	neritic zone	marine sediment	Sediment
722.CL3.1.s.1.1.sequence	722	coniferous forest biome	forest soil	soil	Soil
722.F11Tong.1.s.1.1.sequence	722	urban biome	human-associated habitat	saliva	Human
722.M11Plmr.1.s.1.1.sequence	722	urban biome	human-associated habitat	sebum	Human
722.M31Tong.1.s.1.1.sequence	722	urban biome	human-associated habitat	saliva	Human
722.NP2.1.s.1.1.sequence	722	marine biome	marine habitat	sea water	Water
722.NP3.1.s.1.1.sequence	722	marine biome	marine habitat	sea water	Water
722.TRRsed2.1.s.1.1.sequence	722	Large river biome	river	sediment	Sediment
722.TRRsed3.1.s.1.1.sequence	722	Large river biome	river	sediment	Sediment
722.AQC1cm.2.s.2.1.sequence	722	Small river biome	creek	fresh water	Water
722.F11Fcsw.2.s.2.1.sequence	722	urban biome	human-associated habitat	feces	Human
722.F11Plmr.2.s.2.1.sequence	722	urban biome	human-associated habitat	sebum	Human
722.F11Tong.2.s.2.1.sequence	722	urban biome	human-associated habitat	saliva	Human
722.M31Plmr.2.s.2.1.sequence	722	urban biome	human-associated habitat	sebum	Human
722.M31Tong.2.s.2.1.sequence	722	urban biome	human-associated habitat	saliva	Human
722.NP2.2.s.2.1.sequence	722	marine biome	marine habitat	sea water	Water
722.NP5.2.s.2.1.sequence	722	marine biome	marine habitat	sea water	Water
722.TRRsed2.2.s.2.1.sequence	722	Large river biome	river	sediment	Sediment
722.TRRsed3.2.s.2.1.sequence	722	Large river biome	river	sediment	Sediment
722.AQC4cm.3.s.3.1.sequence	722	Small river biome	creek	fresh water	Water
722.AQC7cm.3.s.3.1.sequence	722	Small river biome	creek	fresh water	Water
722.F11Plmr.3.s.3.1.sequence	722	urban biome	human-associated habitat	sebum	Human
722.F11Tong.3.s.3.1.sequence	722	urban biome	human-associated habitat	saliva	Human
722.M11Plmr.3.s.3.1.sequence	722	urban biome	human-associated habitat	sebum	Human
722.M31Fcsw.3.s.3.1.sequence	722	urban biome	human-associated habitat	feces	Human
722.M31Tong.3.s.3.1.sequence	722	urban biome	human-associated habitat	saliva	Human
722.NP5.3.s.3.1.sequence	722	marine biome	marine habitat	sea water	Water
722.SLEpi20M.3.s.3.1.sequence	722	Small lake biome	freshwater habitat	fresh water	Water
722.TRRsed2.3.s.3.1.sequence	722	Large river biome	river	sediment	Sediment
722.TRRsed3.3.s.3.1.sequence	722	Large river biome	river	sediment	Sediment
722.AQC1cm.4.s.4.1.sequence	722	Small river biome	creek	fresh water	Water
722.AQC4cm.4.s.4.1.sequence	722	Small river biome	creek	fresh water	Water
722.CC1.4.s.4.1.sequence	722	grassland biome	grassland soil	soil	Soil
722.F11Tong.4.s.4.1.sequence	722	urban biome	human-associated habitat	saliva	Human
722.M11Plmr.4.s.4.1.sequence	722	urban biome	human-associated habitat	sebum	Human
722.M11Tong.4.s.4.1.sequence	722	urban biome	human-associated habitat	saliva	Human
722.M31Plmr.4.s.4.1.sequence	722	urban biome	human-associated habitat	sebum	Human
722.M31Tong.4.s.4.1.sequence	722	urban biome	human-associated habitat	saliva	Human
722.NP3.4.s.4.1.sequence	722	marine biome	marine habitat	sea water	Water
722.NP5.4.s.4.1.sequence	722	marine biome	marine habitat	sea water	Water
722.SLEpi20M.4.s.4.1.sequence	722	Small lake biome	freshwater habitat	fresh water	Water
722.TRRsed2.4.s.4.1.sequence	722	Large river biome	river	sediment	Sediment
722.TRRsed3.4.s.4.1.sequence	722	Large river biome	river	sediment	Sediment
722.AQC4cm.5.s.6.1.sequence	722	Small river biome	creek	fresh water	Water
722.F11Tong.5.s.6.1.sequence	722	urban biome	human-associated habitat	saliva	Human
722.M11Plmr.5.s.6.1.sequence	722	urban biome	human-associated habitat	sebum	Human
722.M11Tong.5.s.6.1.sequence	722	urban biome	human-associated habitat	saliva	Human
722.NP2.5.s.6.1.sequence	722	marine biome	marine habitat	sea water	Water
722.NP5.5.s.6.1.sequence	722	marine biome	marine habitat	sea water	Water
722.TRRsed1.5.s.6.1.sequence	722	Large river biome	river	sediment	Sediment
722.TRRsed2.5.s.6.1.sequence	722	Large river biome	river	sediment	Sediment
722.TRRsed3.5.s.6.1.sequence	722	Large river biome	river	sediment	Sediment
722.TS28.5.s.6.1.sequence	722	village biome	human-associated habitat	feces	Human
722.TS29.5.s.6.1.sequence	722	village biome	human-associated habitat	feces	Human
722.AQC4cm.6.s.7.1.sequence	722	Small river biome	creek	fresh water	Water
722.AQC7cm.6.s.7.1.sequence	722	Small river biome	creek	fresh water	Water
722.F11Plmr.6.s.7.1.sequence	722	urban biome	human-associated habitat	sebum	Human
722.F11Tong.6.s.7.1.sequence	722	urban biome	human-associated habitat	saliva	Human
722.M11Tong.6.s.7.1.sequence	722	urban biome	human-associated habitat	saliva	Human
722.M31Plmr.6.s.7.1.sequence	722	urban biome	human-associated habitat	sebum	Human
722.M31Tong.6.s.7.1.sequence	722	urban biome	human-associated habitat	saliva	Human
722.NP3.6.s.7.1.sequence	722	marine biome	marine habitat	sea water	Water
722.NP5.6.s.7.1.sequence	722	marine biome	marine habitat	sea water	Water
722.TRRsed1.6.s.7.1.sequence	722	Large river biome	river	sediment	Sediment
722.TRRsed2.6.s.7.1.sequence	722	Large river biome	river	sediment	Sediment
722.TRRsed3.6.s.7.1.sequence	722	Large river biome	river	sediment	Sediment
722.TS29.6.s.7.1.sequence	722	village biome	human-associated habitat	feces	Human
722.AQC4cm.7.s.8.1.sequence	722	Small river biome	creek	fresh water	Water
722.CC1.7.s.8.1.sequence	722	grassland biome	grassland soil	soil	Soil
722.F11Tong.7.s.8.1.sequence	722	urban biome	human-associated habitat	saliva	Human
722.M11Fcsw.7.s.8.1.sequence	722	urban biome	human-associated habitat	feces	Human
722.M11Plmr.7.s.8.1.sequence	722	urban biome	human-associated habitat	sebum	Human
722.M11Tong.7.s.8.1.sequence	722	urban biome	human-associated habitat	saliva	Human
722.M31Fcsw.7.s.8.1.sequence	722	urban biome	human-associated habitat	feces	Human
722.M31Plmr.7.s.8.1.sequence	722	urban biome	human-associated habitat	sebum	Human
722.NP2.7.s.8.1.sequence	722	marine biome	marine habitat	sea water	Water
722.NP3.7.s.8.1.sequence	722	marine biome	marine habitat	sea water	Water
722.TRRsed2.7.s.8.1.sequence	722	Large river biome	river	sediment	Sediment
722.TRRsed3.7.s.8.1.sequence	722	Large river biome	river	sediment	Sediment
723.C7.0m.L3.Catlin1.16Spool.110602.HWI.EAS137R.0375.s.3.1.sequence	723	marine pelagic biome	cold temperature habitat	sea water	Water
723.C7.3m.L3.Catlin1.16Spool.110602.HWI.EAS137R.0375.s.3.1.sequence	723	marine pelagic biome	cold temperature habitat	sea water	Water
723.C7.5m.G3.Catlin1.16Spool.110602.HWI.EAS137R.0375.s.3.1.sequence	723	marine pelagic biome	cold temperature habitat	sea water	Water
723.C8.10m.G3.Catlin1.16Spool.110602.HWI.EAS137R.0375.s.3.1.sequence	723	marine pelagic biome	cold temperature habitat	sea water	Water
723.C9.3m.L3.Catlin1.16Spool.110602.HWI.EAS137R.0375.s.3.1.sequence	723	marine pelagic biome	cold temperature habitat	sea water	Water
723.C10.3m.G3.Catlin1.16Spool.110602.HWI.EAS137R.0375.s.3.1.sequence	723	marine pelagic biome	cold temperature habitat	sea water	Water
723.C10.5m.L3.Catlin1.16Spool.110602.HWI.EAS137R.0375.s.3.1.sequence	723	marine pelagic biome	cold temperature habitat	sea water	Water
723.C11.0m.L3.Catlin1.16Spool.110602.HWI.EAS137R.0375.s.3.1.sequence	723	marine pelagic biome	cold temperature habitat	sea water	Water
723.C11.0m.G3.Catlin1.16Spool.110602.HWI.EAS137R.0375.s.3.1.sequence	723	marine pelagic biome	cold temperature habitat	sea water	Water
723.IC1.S3.G3.Catlin2.16Spool.110602.HWI.EAS137R.0375.s.5.1.sequence	723	marine pelagic biome	cold temperature habitat	sea water	Water
723.IC3.S1.L3.Catlin2.16Spool.110602.HWI.EAS137R.0375.s.5.1.sequence	723	marine pelagic biome	cold temperature habitat	sea water	Water
723.IC3.S3.L3.Catlin2.16Spool.110602.HWI.EAS137R.0375.s.5.1.sequence	723	marine pelagic biome	cold temperature habitat	sea water	Water
723.IC4.S3.L3.Catlin2.16Spool.110602.HWI.EAS137R.0375.s.5.1.sequence	723	marine pelagic biome	cold temperature habitat	sea water	Water
755.EF.DELTA.26.05.11.lane1.NoIndex.L001	755	urban biome	biofilter	fresh water	Water
755.EF.GAMMA.09.06.11.lane1.NoIndex.L001	755	urban biome	biofilter	fresh water	Water
755.INB.24.08.11.lane1.NoIndex.L001	755	urban biome	biofilter	fresh water	Water
755.INA.19.07.11.lane1.NoIndex.L001	755	urban biome	biofilter	fresh water	Water
755.INB.26.07.11.lane1.NoIndex.L001	755	urban biome	biofilter	fresh water	Water
755.LAB.IN.22.07.11.lane1.NoIndex.L001	755	urban biome	biofilter	fresh water	Water
755.EF.BETA.30.06.11.lane1.NoIndex.L001	755	urban biome	biofilter	fresh water	Water
755.EFB.18.10.11.lane1.NoIndex.L001	755	urban biome	biofilter	fresh water	Water
755.INB.20.09.11.lane1.NoIndex.L001	755	urban biome	biofilter	fresh water	Water
755.EFA.20.09.11.lane1.NoIndex.L001	755	urban biome	biofilter	fresh water	Water
755.INB.17.05.11.lane1.NoIndex.L001	755	urban biome	biofilter	fresh water	Water
776.SN.BE.T3B	776	polar desert biome	oil contaminated soil	soil	Soil
776.SC.C.T1C	776	polar desert biome	oil contaminated soil	soil	Soil
776.Ant.Solo.cont.A	776	polar desert biome	surface soil	soil	Soil
805.pH.5.5.year.2006	805	cropland biome	agricultural soil	soil	Soil
805.pH.6.0.year.2006	805	cropland biome	agricultural soil	soil	Soil
805.pH.7.0.year.2007	805	cropland biome	agricultural soil	soil	Soil
807.BG.S.11.a	807	Small river biome	fresh water	stream sediment	Sediment
807.BG.F.11.a	807	Small river biome	fresh water	stream sediment	Sediment
807.BG.S.12.b	807	Small river biome	fresh water	stream sediment	Sediment
807.B.S.11.a	807	Small river biome	fresh water	stream sediment	Sediment
807.B.S.11.b	807	Small river biome	fresh water	stream sediment	Sediment
807.B.F.11.b	807	Small river biome	fresh water	stream sediment	Sediment
807.B.S.12.a	807	Small river biome	fresh water	stream sediment	Sediment
807.C.F.10.a	807	Small river biome	fresh water	stream sediment	Sediment
807.C.F.10.b	807	Small river biome	fresh water	stream sediment	Sediment
807.C.S.11.a	807	Small river biome	fresh water	stream sediment	Sediment
807.C.S.11.b	807	Small river biome	fresh water	stream sediment	Sediment
807.C.F.11.a	807	Small river biome	fresh water	stream sediment	Sediment
807.C.F.11.b	807	Small river biome	fresh water	stream sediment	Sediment
807.C.S.12.a	807	Small river biome	fresh water	stream sediment	Sediment
807.C.S.12.b	807	Small river biome	fresh water	stream sediment	Sediment
807.E.F.10.a	807	Small river biome	fresh water	stream sediment	Sediment
807.E.F.10.b	807	Small river biome	fresh water	stream sediment	Sediment
807.E.S.11.a	807	Small river biome	fresh water	stream sediment	Sediment
807.E.S.11.b	807	Small river biome	fresh water	stream sediment	Sediment
807.E.F.11.a	807	Small river biome	fresh water	stream sediment	Sediment
807.E.F.11.b	807	Small river biome	fresh water	stream sediment	Sediment
807.S.S.11.a	807	Small river biome	fresh water	stream sediment	Sediment
807.S.S.11.b	807	Small river biome	fresh water	stream sediment	Sediment
807.S.F.11.a	807	Small river biome	fresh water	stream sediment	Sediment
807.S.F.11.b	807	Small river biome	fresh water	stream sediment	Sediment
807.S.S.12.a	807	Small river biome	fresh water	stream sediment	Sediment
807.S.S.12.b	807	Small river biome	fresh water	stream sediment	Sediment
807.W.F.10.a	807	Small river biome	fresh water	stream sediment	Sediment
807.W.F.10.b	807	Small river biome	fresh water	stream sediment	Sediment
807.W.S.11.a	807	Small river biome	fresh water	stream sediment	Sediment
807.W.S.11.b	807	Small river biome	fresh water	stream sediment	Sediment
807.W.F.11.a	807	Small river biome	fresh water	stream sediment	Sediment
807.W.F.11.b	807	Small river biome	fresh water	stream sediment	Sediment
807.W.S.12.a	807	Small river biome	fresh water	stream sediment	Sediment
807.W.S.12.b	807	Small river biome	fresh water	stream sediment	Sediment
808.AK.19.15a.s.4.1.sequences	808	forest biome	taiga	soil	Soil
808.FL.3.16a.s.4.1.sequences	808	tropical coniferous forest biome	forest soil	soil	Soil
808.UT.15.42.s.4.1.sequences.r	808	temperate grassland biome	basin	soil	Soil
810.1230A1H1	810	marine benthic biome	ocean floor	marine sediment	Sediment
810.1230A2H2	810	marine benthic biome	ocean floor	marine sediment	Sediment
810.1230C2H2	810	marine benthic biome	ocean floor	marine sediment	Sediment
829.JJ	829	desert biome	dry soil	soil	Soil
829.Pd	829	desert biome	dry soil	soil	Soil
846.Fagna24102011Soil12C2	846	cropland biome	agricultural soil	soil	Soil
846.Fagna24102011Soil15A2	846	cropland biome	agricultural soil	soil	Soil
846.Fagna24102011Soil4B2	846	cropland biome	agricultural soil	soil	Soil
864.13.CON.addV.noG.noW.lane2.NoIndex	864	montane grassland biome	steppe soil	soil	Soil
864.2.OTC.addV.noG.noW.lane2.NoIndex	864	montane grassland biome	steppe soil	soil	Soil
864.3.CON.addV.addG.noW.A.lane2.NoIndex	864	montane grassland biome	steppe soil	soil	Soil
864.5.CON.addV.noG.noW.B.lane2.NoIndex	864	montane grassland biome	steppe soil	soil	Soil
889.25May.1	889	marine benthic biome	sea vent	sea water	Water
889.25May.2	889	marine benthic biome	sea vent	sea water	Water
889.25May.3	889	marine benthic biome	sea vent	sea water	Water
889.25May.4	889	marine benthic biome	sea vent	sea water	Water
889.26May.1	889	marine benthic biome	sea vent	sea water	Water
889.26May.2	889	marine benthic biome	sea vent	sea water	Water
889.26May.4	889	marine benthic biome	sea vent	sea water	Water
894.UY1359.lane5.NoIndex.L005	894	Large river biome	animal-associated habitat	feces	Animal
894.OR360.lane3.NoIndex.L003	894	Large river biome	animal-associated habitat	feces	Animal
894.SV1387.lane5.NoIndex.L005	894	Large river biome	animal-associated habitat	feces	Animal
894.SL863.lane3.NoIndex.L003	894	Large river biome	animal-associated habitat	feces	Animal
894.UY792.lane3.NoIndex.L003	894	Large river biome	animal-associated habitat	feces	Animal
894.OS604.lane3.NoIndex.L003	894	Large river biome	animal-associated habitat	feces	Animal
894.YY974.lane5.NoIndex.L005	894	Large river biome	animal-associated habitat	feces	Animal
894.F1462.lane5.NoIndex.L005	894	Large river biome	animal-associated habitat	feces	Animal
895.Puhimau.mat.2	895	tropical coniferous forest biome	high temperature habitat	biofilm	Soil
895.Puhimau.mat.3	895	tropical coniferous forest biome	high temperature habitat	biofilm	Soil
895.Puhimau.soil.1	895	tropical coniferous forest biome	extreme high temperature habitat	soil	Sediment
895.Puhimau.soil.2	895	tropical coniferous forest biome	extreme high temperature habitat	soil	Sediment
895.Puhimau.soil.3	895	tropical coniferous forest biome	extreme high temperature habitat	soil	Sediment
905.Gullmarsfjord.stations4	905	marine biome	continental shelf	marine sediment	Sediment
905.Alsback.4to4.5cm	905	marine biome	continental shelf	marine sediment	Sediment
905.Alsback.0.5to0.75cm	905	marine biome	continental shelf	marine sediment	Sediment
905.Alsback.0to0.25cm	905	marine biome	continental shelf	marine sediment	Sediment
905.PLO6.t2.ANOX.0to1cm.1	905	marine biome	continental shelf	marine sediment	Sediment
905.PLO6.t2.OX.0to1cm.2	905	marine biome	continental shelf	marine sediment	Sediment
905.PLO6.t2.OX.0to1cm.1	905	marine biome	continental shelf	marine sediment	Sediment
905.PLO6.t0D	905	marine biome	continental shelf	marine sediment	Sediment
905.PLO6.t2.OSCOX.0to1cm.3	905	marine biome	continental shelf	marine sediment	Sediment
905.PLO6.t2.OSCOX.0to1cm.2	905	marine biome	continental shelf	marine sediment	Sediment
905.PLO6.t2.OSCOX.0to1cm.1	905	marine biome	continental shelf	marine sediment	Sediment
905.PLO6.t3.ANOX.0to1cm.3	905	marine biome	continental shelf	marine sediment	Sediment
905.SA.Station.4.tF	905	marine biome	continental shelf	marine sediment	Sediment
905.SA.Station.3.t0	905	marine biome	continental shelf	marine sediment	Sediment
905.SA.Station.7.tF	905	marine biome	continental shelf	marine sediment	Sediment
905.SA.Station.7.t0	905	marine biome	continental shelf	marine sediment	Sediment
940.CR.18.Fecal	940	freshwater biome	animal-associated habitat	feces	Animal
940.CR.20.Fecal	940	freshwater biome	animal-associated habitat	feces	Animal
940.CR.33.Fecal	940	freshwater biome	animal-associated habitat	feces	Animal
940.CR.41.Fecal	940	freshwater biome	animal-associated habitat	feces	Animal
940.CR.46.Fecal	940	freshwater biome	animal-associated habitat	feces	Animal
940.CR.53.Fecal	940	freshwater biome	animal-associated habitat	feces	Animal
940.P.01.Fecal	940	freshwater biome	animal-associated habitat	feces	Animal
940.CR.34.Gill	940	freshwater biome	animal-associated habitat	mucus	Animal
940.RD.09.Gill	940	freshwater biome	animal-associated habitat	mucus	Animal
940.RD.26.Gill	940	freshwater biome	animal-associated habitat	mucus	Animal
940.CR.26.Oral	940	freshwater biome	animal-associated habitat	mucus	Animal
940.GH.07.Oral	940	freshwater biome	animal-associated habitat	mucus	Animal
940.RD.26.Oral	940	freshwater biome	animal-associated habitat	mucus	Animal
940.RD.28.Oral	940	freshwater biome	animal-associated habitat	mucus	Animal
940.CR.07.Ventral	940	freshwater biome	animal-associated habitat	mucus	Animal
940.CR.13.Ventral	940	freshwater biome	animal-associated habitat	mucus	Animal
940.CR.40.Ventral	940	freshwater biome	animal-associated habitat	mucus	Animal
940.RD.07.Ventral	940	freshwater biome	animal-associated habitat	mucus	Animal
940.RD.10.Ventral	940	freshwater biome	animal-associated habitat	mucus	Animal
940.RD.21.Ventral	940	freshwater biome	animal-associated habitat	mucus	Animal
940.CR.Water	940	freshwater biome	stream	fresh water	Water
940.GH.Water	940	freshwater biome	stream	fresh water	Water
940.RD.Water	940	freshwater biome	stream	fresh water	Water
945.P6.B1.lane2.NoIndex.L002	945	Large lake biome	freshwater lake	fresh water	Water
945.P6.H7.lane2.NoIndex.L002	945	Large lake biome	freshwater lake	fresh water	Water
945.P13.B3.lane5.NoIndex.L005	945	Large lake biome	freshwater lake	fresh water	Water
945.P9.C9.lane3.NoIndex.L003	945	Large lake biome	freshwater lake	fresh water	Water
945.P14.F9.lane3.NoIndex.L003	945	Large lake biome	freshwater lake	fresh water	Water
945.P1.H12.lane2.NoIndex.L002	945	Large lake biome	freshwater lake	fresh water	Water
945.P2.C11.lane2.NoIndex.L002	945	Large lake biome	freshwater lake	fresh water	Water
945.P3.A9.lane2.NoIndex.L002	945	Large lake biome	freshwater lake	fresh water	Water
945.P3.F2.lane2.NoIndex.L002	945	Large lake biome	freshwater lake	fresh water	Water
945.P4.A10.lane2.NoIndex.L002	945	Large lake biome	freshwater lake	fresh water	Water
945.P4.H5.lane2.NoIndex.L002	945	Large lake biome	freshwater lake	fresh water	Water
945.P5.B10.lane2.NoIndex.L002	945	Large lake biome	freshwater lake	fresh water	Water
958.N.28	958	urban biome	human-associated habitat	saliva	Human
958.N.24	958	urban biome	human-associated habitat	saliva	Human
958.N.23	958	urban biome	human-associated habitat	saliva	Human
958.N.13	958	urban biome	human-associated habitat	saliva	Human
958.N.12	958	urban biome	human-associated habitat	saliva	Human
958.O.27	958	urban biome	human-associated habitat	saliva	Human
958.O.26	958	urban biome	human-associated habitat	saliva	Human
958.O.25	958	urban biome	human-associated habitat	saliva	Human
958.O.24	958	urban biome	human-associated habitat	saliva	Human
958.O.23	958	urban biome	human-associated habitat	saliva	Human
958.O.22	958	urban biome	human-associated habitat	saliva	Human
958.O.14	958	urban biome	human-associated habitat	saliva	Human
958.O.13	958	urban biome	human-associated habitat	saliva	Human
958.O.09	958	urban biome	human-associated habitat	saliva	Human
958.O.08	958	urban biome	human-associated habitat	saliva	Human
958.O.01	958	urban biome	human-associated habitat	saliva	Human
963.Iguana.14.053010.BCO.vial.190	963	tropical moist broadleaf forest biome	animal-associated habitat	feces	Animal
963.Iguana.50.060910.HPT.vial.207	963	tropical moist broadleaf forest biome	animal-associated habitat	feces	Animal
963.Iguana.49.060910.HPT.vial.226	963	tropical moist broadleaf forest biome	animal-associated habitat	feces	Animal
963.Iguana.39.060610.BCO.vial.243	963	tropical moist broadleaf forest biome	animal-associated habitat	feces	Animal
963.Iguana.57.061710.BCO.vial.268	963	tropical moist broadleaf forest biome	animal-associated habitat	feces	Animal
963.Iguana.A1.2.042011.LAB.vial.307	963	tropical moist broadleaf forest biome	animal-associated habitat	feces	Animal
963.Iguana.221.061011.BOH.vial.914	963	tropical moist broadleaf forest biome	animal-associated habitat	feces	Animal
990.KA3F.D.12	990	urban biome	field soil	soil	Soil
990.KA3U.E.18	990	urban biome	field soil	soil	Soil
990.KA3F.D.04	990	urban biome	field soil	soil	Soil
990.KA3F.D.18	990	urban biome	field soil	soil	Soil
1001.SKB2	1001	cropland biome	agricultural soil	soil	Soil
1001.SKD3	1001	cropland biome	agricultural soil	soil	Soil
1001.SKD6	1001	cropland biome	plant-associated habitat	soil	Soil
1024.MU002.C3.HA.2.66.rhizo.6.11.G1.L00	1024	cropland biome	vineyard	rhizosphere	Soil
1030.TVF.2010.Loc2.D0.Rep3	1030	forest biome	forest soil	soil	Soil
1030.TVF.Control.Loc5.D0.Rep1	1030	forest biome	forest soil	soil	Soil
1030.TVF.Control.Loc5.D10.Rep2	1030	forest biome	forest soil	soil	Soil
1030.TVF.2004.Loc3.D10.Rep2	1030	forest biome	forest soil	soil	Soil
1031.HJDF2	1031	coniferous forest biome	forest soil	soil	Soil
1031.HJRA3	1031	coniferous forest biome	forest soil	soil	Soil
1031.HJDF.1	1031	coniferous forest biome	forest soil	soil	Soil
1033.Antarctic.soil.10A.2.1	1033	polar desert biome	surface soil	soil	Soil
1033.Antarctic.soil.4C.6.4	1033	polar desert biome	oil contaminated soil	soil	Soil
1033.Antarctic.soil.5C.1.7	1033	polar desert biome	oil contaminated soil	soil	Soil
1034.CHF7	1034	tundra biome	tundra	soil	Soil
1034.ZKD2	1034	tundra biome	tundra	soil	Soil
1034.ZKE4	1034	tundra biome	tundra	soil	Soil
1035.UQ302	1035	polar desert biome	cold temperature habitat	carcass	Animal
1035.UQ405	1035	polar desert biome	cold temperature habitat	carcass	Animal
1036.P.Ac.14.1.s.4.1.sequences	1036	tundra biome	permafrost	soil	Soil
1036.B.Ac.14.1.s.4.1.sequences	1036	tundra biome	bog	soil	Soil
1036.A.Ac.2.2.s.4.1.sequences.r	1036	tundra biome	permafrost	soil	Soil
1037.IDF1.REF.ORG	1037	temperate grassland biome	luvisol	soil	Soil
1037.IDF2.OM2C0.ORG	1037	temperate grassland biome	luvisol	soil	Soil
1037.SBS1.OM2C0.ORG	1037	temperate coniferous forest biome	podzol	soil	Soil
1038.SP3	1038	forest biome	forest soil	soil	Soil
1038.DIRT14	1038	forest biome	forest soil	soil	Soil
1038.HR1	1038	forest biome	forest soil	soil	Soil
1039.I.Fundao.HB	1039	marine benthic biome	bay	sea water	Water
1039.I.Fundao.SA	1039	estuarine biome	estuary	estuary water	Water
1039.I.Fundao.SB	1039	estuarine biome	estuary	estuary water	Water
1039.I.Fundao.SB.7.8	1039	marine benthic biome	bay	marine sediment	Sediment
1039.L.Jacarepia.HB	1039	Small lake biome	freshwater lake	fresh water	Water
1039.L.Jacarepia.SA	1039	marine benthic biome	cove	marine sediment	Sediment
1039.L.Jacarepia.SB	1039	marine benthic biome	cove	sea water	Water
1039.L.Jacarepia.SB.1.6	1039	Small lake biome	freshwater lake	lake sediment	Sediment
1039.L.Vermelha.HC	1039	marine benthic biome	bay	marine sediment	Sediment
1039.L.Vermelha.SA	1039	marine benthic biome	bay	sea water	Water
1039.L.Vermelha.SB	1039	marginal sea biome	sea beach	marine sediment	Sediment
1039.L.Vermelha.SC.2.3	1039	marginal sea biome	lagoon	marine sediment	Sediment
1039.P.Abraao.HA	1039	marine benthic biome	cove	sea water	Water
1039.P.Abraao.SA.	1039	marginal sea biome	sea beach	sea water	Water
1039.P.Abraao.SA.1.4	1039	marine benthic biome	cove	marine sediment	Sediment
1039.P.Abraao.SB	1039	marginal sea biome	sea beach	sea water	Water
1039.P.Dois.Rios.SA	1039	estuarine biome	estuary	fresh water	Water
1039.P.Dois.Rios.SA.1.7	1039	estuarine biome	estuary	estuary sediment	Sediment
1039.P.Dois.Rios.SB	1039	marginal sea biome	lagoon	sediment	Sediment
1039.P.Massambaba.HA	1039	marginal sea biome	sea beach	sea water	Water
1039.P.Massambaba.SA	1039	marginal sea biome	lagoon	hypersaline water	Water
1039.P.Massambaba.SA.1.4	1039	marginal sea biome	sea beach	sea water	Water
1039.P.Massambaba.SB	1039	marginal sea biome	lagoon	hypersaline water	Water
1041.M028.5	1041	Large lake biome	freshwater lake	fresh water	Water
1041.M028.10	1041	Large lake biome	freshwater lake	fresh water	Water
1041.M041.100	1041	Large lake biome	freshwater lake	fresh water	Water
1041.M041.10m.off.bottom	1041	Large lake biome	freshwater lake	fresh water	Water
1041.S008.200	1041	Large lake biome	freshwater lake	fresh water	Water
1041.S008.2m.off.bottom	1041	Large lake biome	freshwater lake	fresh water	Water
1041.S008.10m.off.bottom	1041	Large lake biome	freshwater lake	fresh water	Water
1041.S019.5	1041	Large lake biome	freshwater lake	fresh water	Water
1041.S114.5	1041	Large lake biome	freshwater lake	fresh water	Water
1041.S114.150	1041	Large lake biome	freshwater lake	fresh water	Water
1041.S114.250	1041	Large lake biome	freshwater lake	fresh water	Water
1043.Tabonuco.20C.BC.TP1.03	1043	tropical moist broadleaf forest biome	tropical soil	soil	Soil
1043.Hopland.20C.Wood.TP1.02	1043	cropland biome	grassland soil	soil	Soil
1043.Hopland.14C.Control.TP1.03	1043	cropland biome	grassland soil	soil	Soil
1197.SE.20100928.GY.LBNL05.BC.101.a	1197	marine benthic biome	marine sediment	contaminated sediment	Sediment
1197.SE.20100928.GY.NF.009.BC.097	1197	marine benthic biome	marine sediment	contaminated sediment	Sediment
1197.SE.20100928.GY.NF008.BC.093.a	1197	marine benthic biome	marine sediment	contaminated sediment	Sediment
1197.SE.20101001.GY.ALTNF001.BC.139	1197	marine benthic biome	marine sediment	contaminated sediment	Sediment
1197.SE.20101001.GY.ALTNF001.BC.139.a	1197	marine benthic biome	marine sediment	contaminated sediment	Sediment
1197.SE.20101008.GY.LBNL11.BC.186	1197	marine benthic biome	marine sediment	contaminated sediment	Sediment
1197.SE.20101009.GY.D019S.BC.217	1197	marine benthic biome	marine sediment	contaminated sediment	Sediment
1197.SE.20101012.GY.D008S.BC.253	1197	marine benthic biome	marine sediment	contaminated sediment	Sediment
1197.SE.20101013.GY.FFMT2.BC.273	1197	marine benthic biome	marine sediment	contaminated sediment	Sediment
1197.SE.20101017.GY.D044S.BC.366.a	1197	marine benthic biome	marine sediment	contaminated sediment	Sediment
1197.SE.20101018.GY.D004S.BC.386	1197	marine benthic biome	marine sediment	contaminated sediment	Sediment
1197.SE.20101019.GY.LBNL14.BC.406.a	1197	marine benthic biome	marine sediment	contaminated sediment	Sediment
1197.SE.20101019.GY.LBNL4.BC.425	1197	marine benthic biome	marine sediment	contaminated sediment	Sediment
1197.SE.20101019.GY.LBNL8.BC.444.a	1197	marine benthic biome	marine sediment	contaminated sediment	Sediment
1197.SE.20101020.GY.LBNL12.BC.520	1197	marine benthic biome	marine sediment	contaminated sediment	Sediment
1197.SU.20100919.GY.FFC7.BC.007	1197	marine benthic biome	marine sediment	contaminated sediment	Sediment
1198.SWE29.KBB3.SS4.5	1198	marine benthic biome	contaminated sediment	marine sediment	Sediment
1198.SWE21.KBB2.SS1.5	1198	marine benthic biome	contaminated sediment	marine sediment	Sediment
1198.SWE20.KBB1.SS5.5	1198	marine benthic biome	contaminated sediment	marine sediment	Sediment
1198.SWE17.KBB1.SS2.5	1198	marine benthic biome	contaminated sediment	marine sediment	Sediment
1198.SWE14.KBA3.SS4.5	1198	marine benthic biome	contaminated sediment	marine sediment	Sediment
1198.SWE09.KBA2.SS4.5	1198	marine benthic biome	contaminated sediment	marine sediment	Sediment
1198.SWE07.KBA2.SS2.5	1198	marine benthic biome	contaminated sediment	marine sediment	Sediment
1198.NOR18.STA2.CORE3.2of3	1198	marine benthic biome	contaminated sediment	marine sediment	Sediment
1198.NOR15.STA2.CORE2.2of3	1198	marine benthic biome	contaminated sediment	marine sediment	Sediment
1198.NOR14.STA2.CORE2.1of3	1198	marine benthic biome	contaminated sediment	marine sediment	Sediment
1198.NOR04.STA1.CORE1.4of4	1198	marine benthic biome	contaminated sediment	marine sediment	Sediment
1198.NOR02.STA1.CORE1.2of4	1198	marine benthic biome	contaminated sediment	marine sediment	Sediment
1198.NOR01.STA1.CORE1.1of4	1198	marine benthic biome	contaminated sediment	marine sediment	Sediment
1198.ARG06.ORi08.InfralitoralC	1198	marine benthic biome	contaminated sediment	marine sediment	Sediment
1198.ARG05.ORi08.InfralitoralB	1198	marine benthic biome	contaminated sediment	marine sediment	Sediment
1198.ANT02.S1M2	1198	marine benthic biome	contaminated sediment	marine sediment	Sediment
1222.B1.5.6.06	1222	marine biome	ocean	sea water	Water
1222.B1.5.10.06	1222	marine biome	ocean	sea water	Water
1222.B1.5.12.06	1222	marine biome	ocean	sea water	Water
1222.2B2.5.6.06	1222	marine biome	ocean	sea water	Water
1222.B2.5.7.06	1222	marine biome	ocean	sea water	Water
1222.B2.5.17.06	1222	marine biome	ocean	sea water	Water
1222.B2.5.21.06	1222	marine biome	ocean	sea water	Water
1222.B3.5.9.06	1222	marine biome	ocean	sea water	Water
1222.B4.5.8.06	1222	marine biome	ocean	sea water	Water
1222.B4.5.16.06	1222	marine biome	ocean	sea water	Water
1222.B5.5.6.06	1222	marine biome	ocean	sea water	Water
1222.B5.5.9.06	1222	marine biome	ocean	sea water	Water
1222.B5.5.14.06	1222	marine biome	ocean	sea water	Water
1235.sp0192	1235	marine biome	fjord	sea water	Water
1235.sp0195	1235	marine biome	fjord	sea water	Water
1235.sp0714	1235	marine biome	fjord	sea water	Water
1235.sp0724	1235	marine biome	fjord	sea water	Water
1235.sp1031	1235	marine biome	fjord	sea water	Water
1235.sp1087	1235	marine biome	fjord	sea water	Water
1235.sp1276	1235	marine biome	fjord	sea water	Water
1235.sp1286	1235	marine biome	fjord	sea water	Water
1235.sp1304	1235	marine biome	fjord	sea water	Water
1235.sp1402	1235	marine biome	fjord	sea water	Water
1235.sp1529	1235	marine biome	fjord	sea water	Water
1235.sp1552	1235	marine biome	fjord	sea water	Water
1235.sp1648	1235	marine biome	fjord	sea water	Water
1235.sp1944	1235	marine biome	fjord	sea water	Water
1240.0102B	1240	marine biome	strait	sea water	Water
1240.0109T	1240	marine biome	strait	sea water	Water
1240.0803BCDNA	1240	marine biome	strait	sea water	Water
1240.1101TCDNA	1240	marine biome	strait	sea water	Water
1240.1208TCDNA	1240	marine biome	strait	sea water	Water
1240.1305B	1240	marine biome	strait	sea water	Water
1240.1305BCDNA	1240	marine biome	strait	sea water	Water
1240.1503B	1240	marine biome	strait	sea water	Water
1240.1503TCDNA	1240	marine biome	strait	sea water	Water
1240.1512BCDNA	1240	marine biome	strait	sea water	Water
1240.1910B	1240	marine biome	strait	sea water	Water
1240.2209T	1240	marine biome	strait	sea water	Water
1240.2906TCDNA	1240	marine biome	strait	sea water	Water
1242.ME04Jun01EB1R2	1242	Small lake biome	freshwater lake	fresh water	Water
1242.ME06Nov01EB1R1	1242	Small lake biome	freshwater lake	fresh water	Water
1242.ME07Aug08EB2R2	1242	Small lake biome	freshwater lake	fresh water	Water
1242.ME09Jun03EB1R1	1242	Small lake biome	freshwater lake	fresh water	Water
1242.ME10Oct05EB2R2	1242	Small lake biome	freshwater lake	fresh water	Water
1242.ME11May00EB1R2	1242	Small lake biome	freshwater lake	fresh water	Water
1242.ME13Oct10EB1R1	1242	Small lake biome	freshwater lake	fresh water	Water
1242.ME17Apr02EB1R1	1242	Small lake biome	freshwater lake	fresh water	Water
1242.ME22Jun05EB2R2	1242	Small lake biome	freshwater lake	fresh water	Water
1242.ME27Sep09EB2R1	1242	Small lake biome	freshwater lake	fresh water	Water
1242.ME30Sep04EB1R2	1242	Small lake biome	freshwater lake	fresh water	Water
1242.ME31Aug05EB2R1	1242	Small lake biome	freshwater lake	fresh water	Water
1288.CBH16Oct07.McMahon.Pool.1.and.1percentPhiX.110310.HWUSI.EAS552R.0357.s.1.1.sequence	1288	Small lake biome	freshwater lake	fresh water	Water
1288.HKE04July07.McMahon.Pool.2.and.1percentPhiX.110310.HWUSI.EAS552R.0357.s.2.1.sequence	1288	Small lake biome	freshwater lake	fresh water	Water
1288.HKH06July07.McMahon.Pool.2.and.1percentPhiX.110310.HWUSI.EAS552R.0357.s.2.1.sequence	1288	Small lake biome	freshwater lake	fresh water	Water
1288.MAE22May08.McMahon.Pool.3.and.1percentPhiX.110310.HWUSI.EAS552R.0357.s.3.1.sequence	1288	Small lake biome	freshwater lake	fresh water	Water
1288.NSB23jul08E.McMahon.Pool.3.and.1percentPhiX.110310.HWUSI.EAS552R.0357.s.3.1.sequence	1288	Small lake biome	freshwater lake	fresh water	Water
1288.NSB30jul08E.McMahon.Pool.3.and.1percentPhiX.110310.HWUSI.EAS552R.0357.s.3.1.sequence	1288	Small lake biome	freshwater lake	fresh water	Water
1288.SSBE30Oct07.McMahon.Pool.2.and.1percentPhiX.110310.HWUSI.EAS552R.0357.s.2.1.sequence	1288	Small lake biome	freshwater lake	fresh water	Water
1288.SSBH21July08.McMahon.Pool.3.and.1percentPhiX.110310.HWUSI.EAS552R.0357.s.3.1.sequence	1288	Small lake biome	freshwater lake	fresh water	Water
1288.TBH01Oct07.McMahon.Pool.1.and.1percentPhiX.110310.HWUSI.EAS552R.0357.s.1.1.sequence	1288	Small lake biome	freshwater lake	fresh water	Water
1288.WSBE07Aug07.McMahon.Pool.1.and.1percentPhiX.110310.HWUSI.EAS552R.0357.s.1.1.sequence	1288	Small lake biome	freshwater lake	fresh water	Water
1288.WSBE22June07.McMahon.Pool.1.and.1percentPhiX.110310.HWUSI.EAS552R.0357.s.1.1.sequence	1288	Small lake biome	freshwater lake	fresh water	Water
1288.WSBE31July07.McMahon.Pool.1.and.1percentPhiX.110310.HWUSI.EAS552R.0357.s.7.1.sequence	1288	Small lake biome	freshwater lake	fresh water	Water
1289.KH54	1289	cropland biome	field	soil	Soil
1289.KH46	1289	cropland biome	field	soil	Soil
1289.KH31	1289	cropland biome	field	soil	Soil
1453.54432SDZ2.A4.Tfran.feces	1453	urban biome	animal-associated habitat	organic material	Animal
1453.54432SDZ2.A2.Tfran.feces	1453	urban biome	animal-associated habitat	organic material	Animal
1453.54379SDZ1.G7.Tcris.Mlymph	1453	urban biome	animal-associated habitat	organic material	Animal
1453.54379SDZ1.G5.Tcris.feces	1453	urban biome	animal-associated habitat	organic material	Animal
1453.54379SDZ1.G3.Tcris.stom	1453	urban biome	animal-associated habitat	organic material	Animal
1453.54374SDZ1.F2.Tcris.feces	1453	urban biome	animal-associated habitat	organic material	Animal
1453.54374SDZ1.E8.Tcris.cecum	1453	urban biome	animal-associated habitat	organic material	Animal
1453.54374SDZ1.E4.Tcris.stom	1453	urban biome	animal-associated habitat	organic material	Animal
1453.54374SDZ1.D7.Tcris.feces	1453	urban biome	animal-associated habitat	organic material	Animal
1453.54323SDZ1.D4.Cguer.stom	1453	urban biome	animal-associated habitat	organic material	Animal
1453.54323SDZ1.D3.Cguer.stom	1453	urban biome	animal-associated habitat	organic material	Animal
1453.54323SDZ1.C7.Cguer.feces	1453	urban biome	animal-associated habitat	organic material	Animal
1453.54323SDZ1.C5.Cguer.feces	1453	urban biome	animal-associated habitat	organic material	Animal
1453.54323SDZ1.B8.Cguer.mesy	1453	urban biome	animal-associated habitat	organic material	Animal
1453.54167SDZ1.B1.Tfran.feces	1453	urban biome	animal-associated habitat	organic material	Animal
1453.54167SDZ1.A1.Tfran.stom	1453	urban biome	animal-associated habitat	organic material	Animal
1453.48000SDZ3.H8.Cang.colon	1453	urban biome	animal-associated habitat	organic material	Animal
1453.48000SDZ3.H6.Cang.duod	1453	urban biome	animal-associated habitat	organic material	Animal
1453.47548SDZ2.C8.Cang.stom	1453	urban biome	animal-associated habitat	organic material	Animal
1453.46834SDZ4.D2.Pnem.colon	1453	urban biome	animal-associated habitat	organic material	Animal
1453.46834SDZ4.C2.Pnem.feces	1453	urban biome	animal-associated habitat	organic material	Animal
1453.46834SDZ4.B7.Pnem.stom	1453	urban biome	animal-associated habitat	organic material	Animal
1453.46834SDZ4.B3.Pnem.feces	1453	urban biome	animal-associated habitat	organic material	Animal
1453.46834SDZ4.A5.Pnem.stom	1453	urban biome	animal-associated habitat	organic material	Animal
1453.46834SDZ4.A3.Pnem.stom	1453	urban biome	animal-associated habitat	organic material	Animal
1453.45796SDZ4.H8.Pnem.stom	1453	urban biome	animal-associated habitat	organic material	Animal
1453.45796SDZ4.H1.Pnem.feces	1453	urban biome	animal-associated habitat	organic material	Animal
1453.45796SDZ4.G4.Pnem.stom	1453	urban biome	animal-associated habitat	organic material	Animal
1453.45796SDZ4.F5.Pnem.jeju	1453	urban biome	animal-associated habitat	organic material	Animal
1453.45796SDZ4.F3.Pnem.stom	1453	urban biome	animal-associated habitat	organic material	Animal
1453.45661SDZ2.G7.Pnem.feces	1453	urban biome	animal-associated habitat	organic material	Animal
1453.45661SDZ2.G6.Pnem.jeju	1453	urban biome	animal-associated habitat	organic material	Animal
1453.45661SDZ2.F6.Pnem.stom	1453	urban biome	animal-associated habitat	organic material	Animal
1453.45661SDZ2.F1.Pnem.stom	1453	urban biome	animal-associated habitat	organic material	Animal
1453.45661SDZ2.D7.Pnem.stom	1453	urban biome	animal-associated habitat	organic material	Animal
1453.45661SDZ2.D6.Pnem.ileum	1453	urban biome	animal-associated habitat	organic material	Animal
1453.45661SDZ2.D2.Pnem.stom	1453	urban biome	animal-associated habitat	organic material	Animal
1453.45560SDZ2.D5.Pnem.stom	1453	urban biome	animal-associated habitat	organic material	Animal
1453.45560SDZ2.C2.Pnem.jeju	1453	urban biome	animal-associated habitat	organic material	Animal
1453.45560SDZ2.B8.Pnem.stom	1453	urban biome	animal-associated habitat	organic material	Animal
1453.45560SDZ2.B3.Pnem.cecum	1453	urban biome	animal-associated habitat	organic material	Animal
1453.45300SDZ4.E7.Pnem.feces	1453	urban biome	animal-associated habitat	organic material	Animal
1453.45300SDZ4.E6.Pnem.feces	1453	urban biome	animal-associated habitat	organic material	Animal
1453.45300SDZ4.D8.Pnem.stom	1453	urban biome	animal-associated habitat	organic material	Animal
1453.45300SDZ4.D7.Pnem.stom	1453	urban biome	animal-associated habitat	organic material	Animal
1453.45300SDZ4.D5.Pnem.stom	1453	urban biome	animal-associated habitat	organic material	Animal
1453.45300SDZ3.F2.Pnem.Mlymph	1453	urban biome	animal-associated habitat	organic material	Animal
1453.45300SDZ3.E4.Pnem.stom	1453	urban biome	animal-associated habitat	organic material	Animal
1453.45187SDZ5.C1.Tfran.stom	1453	urban biome	animal-associated habitat	organic material	Animal
1453.45187SDZ5.B3.Tfran.stom	1453	urban biome	animal-associated habitat	organic material	Animal
1453.45187SDZ5.A3.Tfran.stom	1453	urban biome	animal-associated habitat	organic material	Animal
1453.45187SDZ5.A2.Tfran.stom	1453	urban biome	animal-associated habitat	organic material	Animal
1453.44923SDZ3.C6.Pnem.stom	1453	urban biome	animal-associated habitat	organic material	Animal
1453.44923SDZ3.B7.Pnem.stom	1453	urban biome	animal-associated habitat	organic material	Animal
1453.44923SDZ3.B5.Pnem.stom	1453	urban biome	animal-associated habitat	organic material	Animal
1453.44923SDZ3.B4.Pnem.stom	1453	urban biome	animal-associated habitat	organic material	Animal
1453.44923SDZ3.B3.Pnem.stom	1453	urban biome	animal-associated habitat	organic material	Animal
1453.44923SDZ3.B2.Pnem.stom	1453	urban biome	animal-associated habitat	organic material	Animal
1453.44923SDZ3.A2.Pnem.stom	1453	urban biome	animal-associated habitat	organic material	Animal
1453.44899SDZ3.G8.Pnem.cecum	1453	urban biome	animal-associated habitat	organic material	Animal
1453.44568SDZ5.E4.Pnem.stom	1453	urban biome	animal-associated habitat	organic material	Animal
1453.44568SDZ5.E1.Pnem.cecum	1453	urban biome	animal-associated habitat	organic material	Animal
1453.44568SDZ5.D3.Pnem.ileum	1453	urban biome	animal-associated habitat	organic material	Animal
1453.44568SDZ5.C7.Pnem.jeju	1453	urban biome	animal-associated habitat	organic material	Animal
1481.PO4.4.T8	1481	urban biome	human-associated habitat	feces	Human
1481.PO4.7.T8	1481	urban biome	human-associated habitat	feces	Human
1481.PO5.3.T0	1481	urban biome	human-associated habitat	feces	Human
1481.PO5.3.T8	1481	urban biome	human-associated habitat	feces	Human
1481.PO5.5.T0	1481	urban biome	human-associated habitat	feces	Human
1481.NA.01.T0	1481	urban biome	human-associated habitat	feces	Human
1481.NA.07.T8	1481	urban biome	human-associated habitat	feces	Human
1521.Sample82.s.7.1.sequences	1521	urban biome	insecta-associated habitat	bodily fluid	Animal
1521.Sample37.s.7.1.sequences	1521	urban biome	insecta-associated habitat	bodily fluid	Animal
1521.Sample320.s.7.1.sequences	1521	urban biome	insecta-associated habitat	bodily fluid	Animal
1521.Sample319.s.7.1.sequences	1521	urban biome	insecta-associated habitat	bodily fluid	Animal
1521.Sample317.s.7.1.sequences	1521	urban biome	insecta-associated habitat	bodily fluid	Animal
1521.Sample294.s.7.1.sequences	1521	urban biome	insecta-associated habitat	bodily fluid	Animal
1521.Sample21.s.7.1.sequences	1521	urban biome	insecta-associated habitat	bodily fluid	Animal
1521.Sample162.s.7.1.sequences	1521	urban biome	insecta-associated habitat	bodily fluid	Animal
1521.Sample141.s.7.1.sequences	1521	urban biome	insecta-associated habitat	bodily fluid	Animal
1521.Flea10.s.7.1.sequences	1521	urban biome	insecta-associated habitat	bodily fluid	Animal
1521.Aphid43.s.7.1.sequences	1521	urban biome	insecta-associated habitat	bodily fluid	Animal
1521.Aphid42.s.7.1.sequences	1521	urban biome	insecta-associated habitat	bodily fluid	Animal
1521.Aphid40.s.7.1.sequences	1521	urban biome	insecta-associated habitat	bodily fluid	Animal
1521.Aphid31.s.7.1.sequences	1521	urban biome	insecta-associated habitat	bodily fluid	Animal
1521.Aphid27.s.7.1.sequences	1521	urban biome	insecta-associated habitat	bodily fluid	Animal
1521.Am2.1.s.7.1.sequences	1521	urban biome	insecta-associated habitat	bodily fluid	Animal
1521.NTP38.s.6.1.sequences	1521	grassland biome	grassland soil	soil	Soil
1521.NTP26.s.6.1.sequences	1521	grassland biome	grassland soil	soil	Soil
1521.HI2.s.6.1.sequences	1521	tropical grassland biome	grassland soil	soil	Soil
1521.EB044.s.6.1.sequences	1521	shrubland biome	grassland soil	soil	Soil
1521.92.W.s.6.1.sequences	1521	Small river biome	stream	fresh water	Water
1521.91.W.s.6.1.sequences	1521	Small river biome	stream	fresh water	Water
1521.87.W.s.6.1.sequences	1521	Small river biome	stream	fresh water	Water
1521.76.W.s.6.1.sequences	1521	Small river biome	stream	fresh water	Water
1521.35.W.s.6.1.sequences	1521	Small river biome	stream	fresh water	Water
1521.34.W.s.6.1.sequences	1521	Small river biome	stream	fresh water	Water
1526.Stillton10R1	1526	Large river biome	dam	soil	Soil
1526.Stillton3R1	1526	Large river biome	dam	soil	Soil
1526.Stillton7R3	1526	Large river biome	dam	soil	Soil
1578.A2.low.16to0.2	1578	tundra biome	tundra	soil	Soil
1578.A2.low0.36to0.40	1578	tundra biome	tundra	soil	Soil
1578.O3.low0.26to0.30	1578	tundra biome	tundra	soil	Soil
1579.J.2.15	1579	tropical shrubland biome	volcano	soil	Soil
1579.WM.Cow	1579	tropical shrubland biome	animal-associated habitat	feces	Animal
1579.M.1.0	1579	tropical shrubland biome	volcano	soil	Soil
1579.M.3.0	1579	tropical shrubland biome	volcano	soil	Soil
1580.1C.sed.D1	1580	Small lake biome	marine habitat	saline lake sediment	Sediment
1580.1CA.sed.D1	1580	Small lake biome	marine habitat	saline lake sediment	Sediment
1580.1CB.sed.D1	1580	Small lake biome	marine habitat	saline lake sediment	Sediment
1580.2CA.sed.D1	1580	marine biome	marine habitat	saline lake sediment	Sediment
1580.2CB.sed.D1	1580	marine biome	marine habitat	saline lake sediment	Sediment
1580.A23.number1.filt.D1	1580	Small lake biome	haline habitat	hypersaline water	Water
1580.A23.number2.filt.D1	1580	Small lake biome	haline habitat	hypersaline water	Water
1580.A23.1.sed.D1	1580	Small lake biome	haline habitat	saline lake sediment	Sediment
1580.A23.2.sed.D1	1580	Small lake biome	haline habitat	saline lake sediment	Sediment
1580.BBA.number1.filt.	1580	mangrove biome	marine habitat	ocean water	Water
1580.BBA.number2.filt.	1580	mangrove biome	marine habitat	ocean water	Water
1580.BBB.number1.filt.	1580	mangrove biome	marine habitat	ocean water	Water
1580.BBB.number2.filt.	1580	mangrove biome	marine habitat	ocean water	Water
1580.P20.A.filt.	1580	Small lake biome	haline habitat	hypersaline water	Water
1580.P20.B.filt.	1580	Small lake biome	haline habitat	hypersaline water	Water
1580.P20.C.filt.	1580	Small lake biome	haline habitat	hypersaline water	Water
1580.TtA.sed.D1	1580	mangrove biome	plant-associated habitat	marine sediment	Sediment
1580.TtB.sed.D1	1580	mangrove biome	plant-associated habitat	marine sediment	Sediment
1580.TtC.sed.D1	1580	mangrove biome	plant-associated habitat	marine sediment	Sediment
1580.WPA.filt.	1580	marine biome	haline habitat	hypersaline water	Water
1580.WPA.sed.D1	1580	Small lake biome	haline habitat	hypersaline water	Water
1580.WPB.filt.	1580	marine biome	haline habitat	hypersaline water	Water
1580.WPB.sed.D1	1580	Small lake biome	haline habitat	hypersaline water	Water
1580.WPC.filt.	1580	marine biome	haline habitat	hypersaline water	Water
1580.WPC.sed.D1	1580	Small lake biome	haline habitat	hypersaline water	Water
1621.C8810	1621	dense settlement biome	animal-associated habitat	feces	Animal
1621.K8783	1621	dense settlement biome	animal-associated habitat	feces	Animal
1621.U8783	1621	dense settlement biome	animal-associated habitat	feces	Animal
1621.R8866	1621	dense settlement biome	animal-associated habitat	feces	Animal
1621.V8827	1621	dense settlement biome	animal-associated habitat	feces	Animal
1621.F8839	1621	dense settlement biome	animal-associated habitat	feces	Animal
1621.P8866	1621	dense settlement biome	animal-associated habitat	feces	Animal
1621.F8810	1621	dense settlement biome	animal-associated habitat	feces	Animal
1622.DP.15.16A.1	1622	Small lake biome	pond	lake sediment	Sediment
1622.DP.2.3A.2	1622	Small lake biome	pond	lake sediment	Sediment
1622.UPMain.128.129B	1622	Small lake biome	pond	lake sediment	Sediment
1622.UPMain.124.125A	1622	Small lake biome	pond	lake sediment	Sediment
1622.UPMain.123.124A	1622	Small lake biome	pond	lake sediment	Sediment
1622.UPMain.108.109A	1622	Small lake biome	pond	lake sediment	Sediment
1622.UPMain.106.107A	1622	Small lake biome	pond	lake sediment	Sediment
1622.UPMain.102.103A	1622	Small lake biome	pond	lake sediment	Sediment
1622.UPMain.99.100	1622	Small lake biome	pond	lake sediment	Sediment
1622.UPMain.92.93	1622	Small lake biome	pond	lake sediment	Sediment
1622.UPMain.88.89	1622	Small lake biome	pond	lake sediment	Sediment
1622.UPMain.87.88	1622	Small lake biome	pond	lake sediment	Sediment
1622.UPMain.76.77	1622	Small lake biome	pond	lake sediment	Sediment
1622.UPMain.71.72	1622	Small lake biome	pond	lake sediment	Sediment
1622.UPMain.67.68	1622	Small lake biome	pond	lake sediment	Sediment
1622.UPMain.35.36A	1622	Small lake biome	pond	lake sediment	Sediment
1622.UPMain.25.26	1622	Small lake biome	pond	lake sediment	Sediment
1622.UPMain.10.11A	1622	Small lake biome	pond	lake sediment	Sediment
1622.UPSub.90.91	1622	Small lake biome	pond	lake sediment	Sediment
1622.UPSub.80.81	1622	Small lake biome	pond	lake sediment	Sediment
1622.UPSub.72.73	1622	Small lake biome	pond	lake sediment	Sediment
1622.UPSub.60.61	1622	Small lake biome	pond	lake sediment	Sediment
1622.UPSub.55.56	1622	Small lake biome	pond	lake sediment	Sediment
1622.PP.112.113B	1622	Small lake biome	pond	lake sediment	Sediment
1622.PP.101.102A	1622	Small lake biome	pond	lake sediment	Sediment
1622.PP.91.92A	1622	Small lake biome	pond	lake sediment	Sediment
1622.PP.71.72B	1622	Small lake biome	pond	lake sediment	Sediment
1622.PP.71.72A	1622	Small lake biome	pond	lake sediment	Sediment
1622.PP.51.52B	1622	Small lake biome	pond	lake sediment	Sediment
1622.PP.31.32A	1622	Small lake biome	pond	lake sediment	Sediment
1622.PP.21.22B	1622	Small lake biome	pond	lake sediment	Sediment
1622.DP.101.102A.1	1622	Small lake biome	pond	lake sediment	Sediment
1622.DP.91.92A.2	1622	Small lake biome	pond	lake sediment	Sediment
1622.DP.41.42A.1	1622	Small lake biome	pond	lake sediment	Sediment
1622.UPSub.36.37	1622	Small lake biome	pond	lake sediment	Sediment
1622.UPSub.28.29	1622	Small lake biome	pond	lake sediment	Sediment
1627.AWC	1627	Small lake biome	lake	sediment	Sediment
1627.AYC	1627	Small lake biome	lake	sediment	Sediment
1627.BGC	1627	Small lake biome	lake	sediment	Sediment
1627.BRZC	1627	Small lake biome	lake	sediment	Sediment
1627.DRBC	1627	Small lake biome	lake	sediment	Sediment
1627.DZC	1627	Small lake biome	lake	sediment	Sediment
1627.DC	1627	Small lake biome	lake	sediment	Sediment
1627.GZC	1627	Small lake biome	lake	sediment	Sediment
1627.KZC1	1627	Small lake biome	lake	sediment	Sediment
1627.KZC2	1627	Small lake biome	lake	sediment	Sediment
1627.LBC1	1627	Small lake biome	lake	sediment	Sediment
1627.LC	1627	Small lake biome	lake	sediment	Sediment
1627.LMC	1627	Small lake biome	lake	sediment	Sediment
1627.RBC	1627	Small lake biome	lake	sediment	Sediment
1627.RWC	1627	Small lake biome	lake	sediment	Sediment
1627.SMXC	1627	Small lake biome	lake	sediment	Sediment
1627.ZCCK1	1627	Small lake biome	lake	sediment	Sediment
1627.ZCCK3	1627	Small lake biome	lake	sediment	Sediment
1632.E3F11.r.EMPbird.v4.NoIndex.L001	1632	mediterranean shrubland biome	nest of bird	avian egg product	Animal
1632.E3E06.r.EMPbird.v4.NoIndex.L001	1632	mediterranean shrubland biome	nest of bird	avian egg product	Animal
1632.E3C12.r.EMPbird.v4.NoIndex.L001	1632	mediterranean shrubland biome	nest of bird	avian egg product	Animal
1632.E1F07.r.EMPbird.v4.NoIndex.L001	1632	mediterranean shrubland biome	nest of bird	avian egg product	Animal
1632.E1F01.r.EMPbird.v4.NoIndex.L001	1632	mediterranean shrubland biome	nest of bird	avian egg product	Animal
1632.E2B12.Knight16sV4.JuannaBirdEMP.NoIndex.L005.R1.001.sequences	1632	mediterranean shrubland biome	nest of bird	avian egg product	Animal
1632.E2B01.Knight16sV4.JuannaBirdEMP.NoIndex.L005.R1.001.sequences	1632	mediterranean shrubland biome	nest of bird	avian egg product	Animal
1632.E6A06.Knight16sV4.JuannaBirdEMP.NoIndex.L005.R1.001.sequences	1632	mediterranean shrubland biome	nest of bird	avian egg product	Animal
1632.E5H06.Knight16sV4.JuannaBirdEMP.NoIndex.L005.R1.001.sequences	1632	mediterranean shrubland biome	nest of bird	avian egg product	Animal
1632.E5E07.Knight16sV4.JuannaBirdEMP.NoIndex.L005.R1.001.sequences	1632	mediterranean shrubland biome	nest of bird	avian egg product	Animal
1632.E5E01.Knight16sV4.JuannaBirdEMP.NoIndex.L005.R1.001.sequences	1632	mediterranean shrubland biome	nest of bird	avian egg product	Animal
1632.E4H01.Knight16sV4.JuannaBirdEMP.NoIndex.L005.R1.001.sequences	1632	mediterranean shrubland biome	nest of bird	avian egg product	Animal
1632.E4G02.Knight16sV4.JuannaBirdEMP.NoIndex.L005.R1.001.sequences	1632	mediterranean shrubland biome	nest of bird	avian egg product	Animal
1642.MS00584	1642	cropland biome	rice field	rhizosphere	Soil
1642.MS00581	1642	cropland biome	rice field	rhizosphere	Soil
1642.MS00580	1642	cropland biome	rice field	rhizosphere	Soil
1642.MS00569	1642	cropland biome	rice field	rhizosphere	Soil
1642.MS00567	1642	cropland biome	rice field	rhizosphere	Soil
1642.MS00559	1642	cropland biome	rice field	rhizosphere	Soil
1642.MS00556	1642	cropland biome	rice field	rhizosphere	Soil
1642.MS00554	1642	cropland biome	rice field	rhizosphere	Soil
1642.MS00551	1642	cropland biome	rice field	rhizosphere	Soil
1642.MS00546	1642	cropland biome	rice field	rhizosphere	Soil
1642.MS00545	1642	cropland biome	rice field	rhizosphere	Soil
1642.MS00543	1642	cropland biome	rice field	rhizosphere	Soil
1642.MS00541	1642	cropland biome	rice field	rhizosphere	Soil
1642.MS00535	1642	cropland biome	rice field	rhizosphere	Soil
1642.MS00532	1642	cropland biome	rice field	rhizosphere	Soil
1642.MS00531	1642	cropland biome	rice field	rhizosphere	Soil
1642.MS00526	1642	cropland biome	rice field	rhizosphere	Soil
1642.MS00522	1642	cropland biome	rice field	rhizosphere	Soil
1642.MS00512	1642	cropland biome	rice field	rhizosphere	Soil
1642.MS00506	1642	cropland biome	rice field	rhizosphere	Soil
1642.MS00496	1642	cropland biome	rice field	rhizosphere	Soil
1642.MS00495	1642	cropland biome	rice field	rhizosphere	Soil
1642.MS00488	1642	cropland biome	rice field	rhizosphere	Soil
1642.MS00475	1642	cropland biome	rice field	rhizosphere	Soil
1642.MS00471	1642	cropland biome	rice field	rhizosphere	Soil
1642.MS00466	1642	cropland biome	rice field	rhizosphere	Soil
1642.MS00456	1642	cropland biome	rice field	rhizosphere	Soil
1642.MS00454	1642	cropland biome	rice field	rhizosphere	Soil
1642.MS00453	1642	cropland biome	rice field	rhizosphere	Soil
1642.MS00452	1642	cropland biome	rice field	rhizosphere	Soil
1642.MS00450	1642	cropland biome	rice field	rhizosphere	Soil
1642.MS00449	1642	cropland biome	rice field	rhizosphere	Soil
1642.MS00448	1642	cropland biome	rice field	rhizosphere	Soil
1642.MS00445	1642	cropland biome	rice field	rhizosphere	Soil
1642.MS00436	1642	cropland biome	rice field	rhizosphere	Soil
1642.MS00424	1642	cropland biome	rice field	rhizosphere	Soil
1642.MS00420	1642	cropland biome	rice field	rhizosphere	Soil
1642.MS00418	1642	cropland biome	rice field	rhizosphere	Soil
1642.MS00414	1642	cropland biome	rice field	rhizosphere	Soil
1642.MS00405	1642	cropland biome	rice field	rhizosphere	Soil
1642.MS00400	1642	cropland biome	rice field	rhizosphere	Soil
1642.MS00391	1642	cropland biome	rice field	rhizosphere	Soil
1642.MS00379	1642	cropland biome	rice field	rhizosphere	Soil
1642.MS00378	1642	cropland biome	rice field	rhizosphere	Soil
1642.MS00332	1642	cropland biome	rice field	rhizosphere	Soil
1642.MS00330	1642	cropland biome	rice field	fresh water	Water
1642.MS00329	1642	cropland biome	rice field	fresh water	Water
1642.MS00328	1642	cropland biome	rice field	fresh water	Water
1642.MS00327	1642	cropland biome	rice field	fresh water	Water
1642.MS00326	1642	cropland biome	rice field	fresh water	Water
1642.MS00325	1642	cropland biome	rice field	fresh water	Water
1642.MS00324	1642	cropland biome	rice field	fresh water	Water
1642.MS00323	1642	cropland biome	rice field	fresh water	Water
1642.MS00322	1642	cropland biome	rice field	fresh water	Water
1642.MS00321	1642	cropland biome	rice field	fresh water	Water
1642.MS00300	1642	cropland biome	alluvial paddy field soil	soil	Soil
1642.MS00640	1642	cropland biome	rice field	rhizosphere	Soil
1642.MS00639	1642	cropland biome	rice field	rhizosphere	Soil
1642.MS00638	1642	cropland biome	rice field	rhizosphere	Soil
1642.MS00635	1642	cropland biome	rice field	rhizosphere	Soil
1642.MS00630	1642	cropland biome	rice field	rhizosphere	Soil
1642.MS00623	1642	cropland biome	rice field	rhizosphere	Soil
1642.MS00621	1642	cropland biome	rice field	rhizosphere	Soil
1642.MS00602	1642	cropland biome	rice field	rhizosphere	Soil
1642.MS00593	1642	cropland biome	rice field	rhizosphere	Soil
1642.MS00592	1642	cropland biome	rice field	rhizosphere	Soil
1642.MS00591	1642	cropland biome	rice field	rhizosphere	Soil
1642.MS00259	1642	cropland biome	alluvial paddy field soil	soil	Soil
1642.MS00151	1642	cropland biome	alluvial paddy field soil	soil	Soil
1642.MS00368	1642	cropland biome	rice field	rhizosphere	Soil
1642.MS00363	1642	cropland biome	rice field	rhizosphere	Soil
1642.MS00354	1642	cropland biome	rice field	rhizosphere	Soil
1642.MS00345	1642	cropland biome	rice field	rhizosphere	Soil
1642.MS00023	1642	cropland biome	alluvial paddy field soil	soil	Soil
1665.CCS2011.007	1665	marine biome	animal-associated habitat	mucus	Animal
1665.CCS2012.006	1665	marine biome	animal-associated habitat	mucus	Animal
1665.flipper.tag.23	1665	marine biome	animal-associated habitat	mucus	Animal
1665.flipper.tag.29	1665	marine biome	animal-associated habitat	mucus	Animal
1665.flipper.tag.40	1665	marine biome	animal-associated habitat	mucus	Animal
1665.flipper.tag.44	1665	marine biome	animal-associated habitat	mucus	Animal
1665.IFAW11.023Dd	1665	marine biome	animal-associated habitat	mucus	Animal
1665.IFAW11.263Ba	1665	marine biome	animal-associated habitat	mucus	Animal
1665.IFAW11.306Dd	1665	marine biome	animal-associated habitat	mucus	Animal
1665.IFAW11.51La	1665	marine biome	animal-associated habitat	mucus	Animal
1665.JMA2012AUG17.03	1665	marine biome	animal-associated habitat	mucus	Animal
1665.JMA2012AUG20.01	1665	marine biome	animal-associated habitat	mucus	Animal
1665.RWB2011OCT25.02	1665	marine biome	animal-associated habitat	mucus	Animal
1673.MBS61	1673	marine biome	bay	marine sediment	Sediment
1673.MBS65.1	1673	marine biome	bay	marine sediment	Sediment
1673.MBS65.3	1673	marine biome	bay	marine sediment	Sediment
1673.MBS65.4	1673	marine biome	bay	marine sediment	Sediment
1673.MBS1.1	1673	marine biome	bay	marine sediment	Sediment
1673.MBS2	1673	marine biome	bay	marine sediment	Sediment
1673.MBS105.3	1673	marine biome	bay	marine sediment	Sediment
1673.MBS105.4	1673	marine biome	bay	marine sediment	Sediment
1673.MBS119.4D	1673	marine biome	bay	marine sediment	Sediment
1673.MBS119.3DY	1673	marine biome	bay	marine sediment	Sediment
1673.MBS119.4DY	1673	marine biome	bay	marine sediment	Sediment
1673.MBS0428.1	1673	marine biome	bay	marine sediment	Sediment
1673.MBS0428.5	1673	marine biome	bay	marine sediment	Sediment
1673.MBS0613.3	1673	marine biome	bay	marine sediment	Sediment
1673.MBS0613.4	1673	marine biome	bay	marine sediment	Sediment
1674.McG.F110714Jr5H1	1674	urban biome	garden soil	soil	Soil
1674.McG.F110714Jr5H5	1674	urban biome	garden soil	soil	Soil
1674.McG.P110714Hi2	1674	urban biome	garden soil	soil	Soil
1692.Soil.BE.PolygonB.Medium.Rim.08.11.2012	1692	tundra biome	dry lake	soil	Soil
1694.St5F11.Pmoss.Jstar.16s.NoIndex.sequences	1694	mediterranean woodland biome	nest of bird	avian egg product	Animal
1694.St5C6.Pmoss.Jstar.16s.NoIndex.sequences	1694	mediterranean woodland biome	nest of bird	avian egg product	Animal
1694.St4C2.Pmoss.Jstar.16s.NoIndex.sequences	1694	mediterranean woodland biome	nest of bird	avian egg product	Animal
1694.St4C1.Pmoss.Jstar.16s.NoIndex.sequences	1694	mediterranean woodland biome	nest of bird	avian egg product	Animal
1694.St3C1.Pmoss.Jstar.16s.NoIndex.sequences	1694	mediterranean woodland biome	nest of bird	avian egg product	Animal
1694.St3A6.r.EMPbird.v4.NoIndex.L001	1694	mediterranean woodland biome	nest of bird	avian egg product	Animal
1694.St2G4.Pmoss.Jstar.16s.NoIndex.sequences	1694	mediterranean woodland biome	nest of bird	avian egg product	Animal
1694.St2F7.Pmoss.Jstar.16s.NoIndex.sequences	1694	mediterranean woodland biome	nest of bird	avian egg product	Animal
1694.St2E5.Pmoss.Jstar.16s.NoIndex.sequences	1694	mediterranean woodland biome	nest of bird	avian egg product	Animal
1694.St2B6.Pmoss.Jstar.16s.NoIndex.sequences	1694	mediterranean woodland biome	nest of bird	avian egg product	Animal
1694.St3H11.Pmoss.Jstar.16s.NoIndex.sequences	1694	mediterranean woodland biome	nest of bird	avian egg product	Animal
1694.St1C7.Pmoss.Jstar.16s.NoIndex.sequences	1694	mediterranean woodland biome	nest of bird	avian egg product	Animal
1694.St1C1.Pmoss.Jstar.16s.NoIndex.sequences	1694	mediterranean woodland biome	nest of bird	avian egg product	Animal
1696.CT0011.3	1696	urban biome	animal-associated habitat	feces	Animal
1696.FTA.A.24a	1696	urban biome	animal-associated habitat	feces	Animal
1696.FTA.B.2a	1696	urban biome	animal-associated habitat	feces	Animal
1696.VH0017A	1696	urban biome	animal-associated habitat	feces	Animal
1696.VH0026B	1696	urban biome	animal-associated habitat	feces	Animal
1696.VH0035A	1696	urban biome	animal-associated habitat	feces	Animal
1696.X.C.0	1696	urban biome	animal-associated habitat	feces	Animal
1696.X.D.0	1696	urban biome	animal-associated habitat	feces	Animal
1702.AT1	1702	montane shrubland biome	mountain	soil	Soil
1702.DCF4	1702	montane shrubland biome	mountain	soil	Soil
1702.DCS2	1702	montane shrubland biome	mountain	soil	Soil
1711.KAJ3.1	1711	rangeland biome	farm soil	soil	Soil
1711.KAJ7.2	1711	cropland biome	farm soil	soil	Soil
1711.KAM6.3	1711	rangeland biome	farm soil	soil	Soil
1713.McG.L3B1020	1713	forest biome	forest soil	soil	Soil
1713.McG.L2K210	1713	forest biome	forest soil	soil	Soil
1713.McG.L1N02	1713	forest biome	forest soil	soil	Soil
1714.McG.PC210	1714	tropical moist broadleaf forest biome	forest soil	soil	Soil
1714.McG.LB210	1714	tropical moist broadleaf forest biome	forest soil	soil	Soil
1714.McG.OPC210	1714	tropical moist broadleaf forest biome	Oil palm plantation	soil	Soil
1715.McG.NQ3	1715	cropland biome	coffee plantation	soil	Soil
1715.McG.NQ2	1715	cropland biome	coffee plantation	soil	Soil
1715.McG.NN1	1715	cropland biome	coffee plantation	soil	Soil
1716.McG.PAPrS02	1716	tropical moist broadleaf forest biome	forest soil	soil	Soil
1716.McG.PAPrS06	1716	tropical moist broadleaf forest biome	forest soil	soil	Soil
1716.McG.PAPrS38	1716	tropical moist broadleaf forest biome	forest soil	soil	Soil
1717.KBC4.experimental.plot	1717	cropland biome	agricultural feature	soil	Human
1717.36L.low.fertilizer	1717	cropland biome	agricultural feature	soil	Human
1717.32.high.fertilizer	1717	cropland biome	agricultural feature	soil	Human
1721.B16M	1721	cropland biome	cultivated habitat	soil	Soil
1721.B3T	1721	cropland biome	cultivated habitat	soil	Soil
1721.S9M	1721	cropland biome	cultivated habitat	soil	Soil
1721.BMC.8.5T.2.1	1721	cropland biome	cultivated habitat	soil	Soil
1734.BD.ERD506	1734	tropical broadleaf forest biome	animal-associated habitat	feces	Animal
1734.BD.ERD507	1734	tropical broadleaf forest biome	animal-associated habitat	feces	Animal
1734.BD.NBS1055	1734	tropical broadleaf forest biome	animal-associated habitat	feces	Animal
1734.LD.Glosor1	1734	tropical broadleaf forest biome	animal-associated habitat	feces	Animal
1734.LD.NBS1051F	1734	tropical broadleaf forest biome	animal-associated habitat	feces	Animal
1734.LD.NBS1069E	1734	tropical broadleaf forest biome	animal-associated habitat	feces	Animal
1734.LD.NBS1079E	1734	tropical broadleaf forest biome	animal-associated habitat	feces	Animal
1736.Y43b.0811	1736	rangeland biome	animal-associated habitat	feces	Animal
1736.R3.0410	1736	rangeland biome	animal-associated habitat	feces	Animal
1736.R19.0510	1736	rangeland biome	animal-associated habitat	feces	Animal
1736.B34.0710	1736	rangeland biome	animal-associated habitat	feces	Animal
1736.B28b.1110	1736	rangeland biome	animal-associated habitat	feces	Animal
1736.Y2b.0911	1736	rangeland biome	animal-associated habitat	feces	Animal
1736.O38.0711	1736	rangeland biome	animal-associated habitat	feces	Animal
1736.B17.0609	1736	rangeland biome	animal-associated habitat	feces	Animal
1747.200080.92812.saliva	1747	urban biome	animal-associated habitat	saliva	Human
1747.200080.92812.skin	1747	urban biome	animal-associated habitat	sebum	Human
1747.200188.saliva	1747	urban biome	animal-associated habitat	saliva	Human
1747.200197.fecal	1747	urban biome	animal-associated habitat	feces	Animal
1747.200197.holding.pen2.dirt.plant.matter	1747	urban biome	animal-associated habitat	animal habitation	Animal
1747.200197.holding.pen2.straw	1747	urban biome	animal-associated habitat	animal habitation	Animal
1747.207507.10512.fecal	1747	urban biome	animal-associated habitat	feces	Animal
1747.207507.10512.skin	1747	urban biome	animal-associated habitat	sebum	Human
1747.209107.holding.pen.A.debris	1747	urban biome	animal-associated habitat	animal habitation	Animal
1747.209107.saliva	1747	urban biome	animal-associated habitat	saliva	Human
1747.212070.holding.pen.B.debris	1747	urban biome	animal-associated habitat	animal habitation	Animal
1747.907019.exhibit.dirt.plant	1747	urban biome	animal-associated habitat	animal habitation	Animal
1747.992319.skin	1747	urban biome	animal-associated habitat	sebum	Human
1747.992491.skin	1747	urban biome	animal-associated habitat	sebum	Human
1747.992495.skin	1747	urban biome	animal-associated habitat	sebum	Human
1747.buru.991965.fecal	1747	urban biome	animal-associated habitat	feces	Animal
1747.c.v.v.2011008.body	1747	urban biome	animal-associated habitat	sebum	Human
1747.c.v.v.2011009.body	1747	urban biome	animal-associated habitat	sebum	Human
1747.c.v.v.2011012.oral	1747	urban biome	animal-associated habitat	saliva	Human
1747.DZF.5302012.RJ.flick	1747	urban biome	animal-associated habitat	saliva	Human
1747.DZF.612012.C.water	1747	urban biome	animal-associated habitat	fresh water	Water
1747.DZF.612012.RJ.soil	1747	urban biome	animal-associated habitat	soil	Soil
1747.DZF.6132012.TJ.tree.in.central.planter.leaves	1747	urban biome	animal-associated habitat	animal habitation	Animal
1747.DZF.6202012.KK.water	1747	urban biome	animal-associated habitat	fresh water	Water
1747.DZF.6202012.RJ.soil	1747	urban biome	animal-associated habitat	soil	Soil
1747.DZF.6202012.RJ.soil.under.basking.site	1747	urban biome	animal-associated habitat	soil	Soil
1747.DZF.6252012.A.concrete.wall	1747	urban biome	animal-associated habitat	animal habitation	Animal
1747.DZF.6252012.A.log	1747	urban biome	animal-associated habitat	animal habitation	Animal
1747.DZF.6252012.A.metal.wall	1747	urban biome	animal-associated habitat	animal habitation	Animal
1747.DZF.6252012.A.plastic.hide.box	1747	urban biome	animal-associated habitat	animal habitation	Animal
1747.DZF.6252012.A.shipping.box	1747	urban biome	animal-associated habitat	animal habitation	Animal
1747.DZF.6252012.A.water.bowl	1747	urban biome	animal-associated habitat	animal habitation	Animal
1747.DZF.6272012.KK.concrete.wall	1747	urban biome	animal-associated habitat	animal habitation	Animal
1747.DZF.6272012.KK.log	1747	urban biome	animal-associated habitat	animal habitation	Animal
1747.DZF.6272012.KK.metal.wall	1747	urban biome	animal-associated habitat	animal habitation	Animal
1747.DZF.6272012.KK.mulch.substrate	1747	urban biome	animal-associated habitat	animal habitation	Animal
1747.DZF.6272012.KK.plastic.hide.tub	1747	urban biome	animal-associated habitat	animal habitation	Animal
1747.DZF.652012.C.drool	1747	urban biome	animal-associated habitat	saliva	Human
1747.DZF.672012.KK.fecal	1747	urban biome	animal-associated habitat	feces	Animal
1747.hi.five.23569.oral	1747	urban biome	animal-associated habitat	saliva	Human
1747.jordy.409305.forehead	1747	urban biome	animal-associated habitat	sebum	Human
1747.L00376.81512.back	1747	urban biome	animal-associated habitat	sebum	Human
1747.L00376.81812.drool1	1747	urban biome	animal-associated habitat	saliva	Human
1747.L00376.81812.feces	1747	urban biome	animal-associated habitat	feces	Animal
1747.ocher.23292.oral	1747	urban biome	animal-associated habitat	saliva	Human
1747.RGZ.7172012.H.saliva	1747	urban biome	animal-associated habitat	saliva	Human
1747.RGZ.7172012.NN.saliva	1747	urban biome	animal-associated habitat	saliva	Human
1747.rinca.51.101212	1747	urban biome	animal-associated habitat	feces	Animal
1747.Sanchez.72612.saliva2	1747	urban biome	animal-associated habitat	saliva	Human
1747.slasher.29.101112	1747	urban biome	animal-associated habitat	sebum	Human
1747.slasher.31.101112	1747	urban biome	animal-associated habitat	saliva	Human
1747.slasher.33.101112	1747	urban biome	animal-associated habitat	sebum	Human
1747.slasher.35.101112	1747	urban biome	animal-associated habitat	sebum	Human
1747.szelma.992677.fecal	1747	urban biome	animal-associated habitat	feces	Animal
1747.Teman.72612.saliva1	1747	urban biome	animal-associated habitat	saliva	Human
1747.Teman.72612.saliva2	1747	urban biome	animal-associated habitat	saliva	Human
1747.v.indicus.58.oral	1747	urban biome	animal-associated habitat	saliva	Human
1748.4.24.12.FR.14.D	1748	urban biome	animal-associated habitat	mucus	Animal
1748.5.15.12.FI.10.D	1748	freshwater biome	animal-associated habitat	mucus	Animal
1748.5.15.12.FI.10.V	1748	freshwater biome	animal-associated habitat	mucus	Animal
1748.5.15.12.FI.11.D	1748	freshwater biome	animal-associated habitat	mucus	Animal
1748.5.15.12.FI.11.V	1748	freshwater biome	animal-associated habitat	mucus	Animal
1748.5.15.12.FI.13.D	1748	freshwater biome	animal-associated habitat	mucus	Animal
1748.5.15.12.FI.15.D	1748	freshwater biome	animal-associated habitat	mucus	Animal
1748.5.15.12.FI.16.V	1748	freshwater biome	animal-associated habitat	mucus	Animal
1748.5.15.12.FI.17.D	1748	freshwater biome	animal-associated habitat	mucus	Animal
1748.5.15.12.FI.18.D	1748	freshwater biome	animal-associated habitat	mucus	Animal
1748.5.15.12.FI.19.V	1748	freshwater biome	animal-associated habitat	mucus	Animal
1748.5.15.12.FI.20.V	1748	freshwater biome	animal-associated habitat	mucus	Animal
1748.5.15.12.FI.21.V	1748	freshwater biome	animal-associated habitat	mucus	Animal
1748.5.15.12.FI.25.V	1748	freshwater biome	animal-associated habitat	mucus	Animal
1748.5.15.12.FI.5.V	1748	freshwater biome	animal-associated habitat	mucus	Animal
1748.5.15.12.FI.9.V	1748	freshwater biome	animal-associated habitat	mucus	Animal
1748.5.18.12.R.10.V	1748	urban biome	animal-associated habitat	sebum	Human
1748.5.18.12.R.13.D	1748	urban biome	animal-associated habitat	sebum	Human
1748.5.18.12.R.13.V	1748	urban biome	animal-associated habitat	sebum	Human
1748.5.18.12.R.5.V	1748	urban biome	animal-associated habitat	sebum	Human
1748.5.18.12.R.8.D	1748	urban biome	animal-associated habitat	sebum	Human
1748.5.30.12.P.13.V	1748	urban biome	animal-associated habitat	sebum	Human
1748.5.30.12.P.14.D	1748	urban biome	animal-associated habitat	sebum	Human
1748.5.30.12.P.22.D	1748	urban biome	animal-associated habitat	sebum	Human
1748.5.30.12.P.4.D	1748	urban biome	animal-associated habitat	sebum	Human
1748.6.15.12.I.10.V	1748	urban biome	animal-associated habitat	sebum	Human
1748.6.15.12.I.5.D	1748	urban biome	animal-associated habitat	sebum	Human
1748.6.15.12.I.6.V	1748	urban biome	animal-associated habitat	sebum	Human
1748.BALNK8	1748	urban biome	human-associated habitat	saliva	Human
1773.Zono.capensis2.gizz	1773	shrubland biome	animal-associated habitat	excreta	Animal
1773.Zono.capensis2.ugi	1773	shrubland biome	animal-associated habitat	excreta	Animal
1773.Salt.max4.gizz	1773	shrubland biome	animal-associated habitat	excreta	Animal
1773.Salt.max4.ugi	1773	shrubland biome	animal-associated habitat	excreta	Animal
1773.Rhamp.carbo3.gizz	1773	shrubland biome	animal-associated habitat	excreta	Animal
1773.Rhamp.carbo3.ugi	1773	shrubland biome	animal-associated habitat	excreta	Animal
1773.Columb.passer1.crop	1773	shrubland biome	animal-associated habitat	excreta	Animal
1773.Columb.passer1.ugi	1773	shrubland biome	animal-associated habitat	excreta	Animal
1773.Columb.passer2.crop	1773	shrubland biome	animal-associated habitat	excreta	Animal
1773.Columb.passer2.ugi	1773	shrubland biome	animal-associated habitat	excreta	Animal
1773.Columb.passer3.gizz.ugi	1773	shrubland biome	animal-associated habitat	excreta	Animal
1773.Salt.max1.gizz	1773	forest biome	animal-associated habitat	excreta	Animal
1773.Columb.passer4.crop	1773	shrubland biome	animal-associated habitat	excreta	Animal
1773.Columb.passer4.gizz	1773	shrubland biome	animal-associated habitat	excreta	Animal
1773.Columb.passer5.gizz	1773	shrubland biome	animal-associated habitat	excreta	Animal
1773.Columb.passer5.ugi	1773	shrubland biome	animal-associated habitat	excreta	Animal
1773.Columb.passer6.crop	1773	shrubland biome	animal-associated habitat	excreta	Animal
1773.Columb.passer6.gizz	1773	shrubland biome	animal-associated habitat	excreta	Animal
1773.Columb.passer6.lgi	1773	shrubland biome	animal-associated habitat	excreta	Animal
1773.Columb.passer7.gizz	1773	shrubland biome	animal-associated habitat	excreta	Animal
1773.Columb.passer7.ugi	1773	shrubland biome	animal-associated habitat	excreta	Animal
1773.Salt.max1.lgi	1773	forest biome	animal-associated habitat	excreta	Animal
1773.Columb.passer8.crop	1773	shrubland biome	animal-associated habitat	excreta	Animal
1773.Columb.passer8.gizz	1773	shrubland biome	animal-associated habitat	excreta	Animal
1773.Columb.passer8.lgi	1773	shrubland biome	animal-associated habitat	excreta	Animal
1773.Columb.passer9	1773	shrubland biome	animal-associated habitat	excreta	Animal
1773.Platy.flav1.gizz	1773	forest biome	animal-associated habitat	excreta	Animal
1773.Platy.flav1.ugi	1773	forest biome	animal-associated habitat	excreta	Animal
1773.Columb.passer10.crop	1773	shrubland biome	animal-associated habitat	excreta	Animal
1773.Columb.passer10.gizz	1773	shrubland biome	animal-associated habitat	excreta	Animal
1773.Columb.passer10.ugi	1773	shrubland biome	animal-associated habitat	excreta	Animal
1773.Thraupis.gauco1.gizz	1773	shrubland biome	animal-associated habitat	excreta	Animal
1773.Thraupis.gauco1.ugi	1773	shrubland biome	animal-associated habitat	excreta	Animal
1773.Thraupis.palm1.gizz	1773	shrubland biome	animal-associated habitat	excreta	Animal
1773.Thraupis.palm1.ugi	1773	shrubland biome	animal-associated habitat	excreta	Animal
1773.Chirox.lance1.ugi	1773	shrubland biome	animal-associated habitat	excreta	Animal
1773.Chirox.lance2.gizz	1773	shrubland biome	animal-associated habitat	excreta	Animal
1773.Chirox.lance2.ugi	1773	shrubland biome	animal-associated habitat	excreta	Animal
1773.Platy.flav2.gizz	1773	forest biome	animal-associated habitat	excreta	Animal
1773.Thraupis.gauco2	1773	shrubland biome	animal-associated habitat	excreta	Animal
1773.Rhamp.carbo1.ugi	1773	shrubland biome	animal-associated habitat	excreta	Animal
1773.Platy.flav2.ugi	1773	forest biome	animal-associated habitat	excreta	Animal
1773.Thraupis.gauco3.gizz	1773	shrubland biome	animal-associated habitat	excreta	Animal
1773.Thraupis.gauco3.lgi	1773	shrubland biome	animal-associated habitat	excreta	Animal
1773.Chirox.lance3.gizz	1773	shrubland biome	animal-associated habitat	excreta	Animal
1773.Salt.max2.gizz	1773	forest biome	animal-associated habitat	excreta	Animal
1773.Salt.max2.ugi	1773	forest biome	animal-associated habitat	excreta	Animal
1773.Turdus.oliv1.gizz	1773	forest biome	animal-associated habitat	excreta	Animal
1773.Turdus.oliv1.ugi	1773	forest biome	animal-associated habitat	excreta	Animal
1773.Rhamp.carbo2.gizz	1773	shrubland biome	animal-associated habitat	excreta	Animal
1773.Columb.talpa1.crop	1773	urban biome	animal-associated habitat	excreta	Animal
1773.Columb.talpa1.gizz	1773	urban biome	animal-associated habitat	excreta	Animal
1773.Columb.talpa1.ugi	1773	urban biome	animal-associated habitat	excreta	Animal
1773.Columb.talpa2.crop	1773	urban biome	animal-associated habitat	excreta	Animal
1773.Rhamp.carbo2.ugi	1773	shrubland biome	animal-associated habitat	excreta	Animal
1773.Columb.talpa2.gizz	1773	urban biome	animal-associated habitat	excreta	Animal
1773.Columb.talpa2.ugi	1773	urban biome	animal-associated habitat	excreta	Animal
1773.Columb.talpa3.gizz	1773	urban biome	animal-associated habitat	excreta	Animal
1773.Columb.talpa4.crop	1773	urban biome	animal-associated habitat	excreta	Animal
1773.Rhamp.carbo2.lgi	1773	shrubland biome	animal-associated habitat	excreta	Animal
1773.Columb.talpa4.gizz	1773	urban biome	animal-associated habitat	excreta	Animal
1773.Columb.talpa4.ugi	1773	urban biome	animal-associated habitat	excreta	Animal
1773.Columb.talpa4.lgi	1773	urban biome	animal-associated habitat	excreta	Animal
1773.Columb.talpa5.crop	1773	urban biome	animal-associated habitat	excreta	Animal
1773.Columb.talpa5.gizz	1773	urban biome	animal-associated habitat	excreta	Animal
1773.Columb.talpa6.crop	1773	urban biome	animal-associated habitat	excreta	Animal
1773.Salt.max3.gizz	1773	cropland biome	animal-associated habitat	excreta	Animal
1773.Salt.max3.ugi	1773	cropland biome	animal-associated habitat	excreta	Animal
1773.Zono.capensis1.gizz	1773	shrubland biome	animal-associated habitat	excreta	Animal
1773.Zono.capensis1.ugi	1773	shrubland biome	animal-associated habitat	excreta	Animal
1773.Zono.capensis1.lgi	1773	shrubland biome	animal-associated habitat	excreta	Animal
1774.10BI	1774	village biome	human-associated habitat	sebum	Human
1774.10Fecal22.10.09	1774	village biome	human-associated habitat	feces	Human
1774.12Fecal23.10.09	1774	village biome	human-associated habitat	feces	Human
1774.139.Oral.Puer	1774	urban biome	human-associated habitat	saliva	Human
1774.16.Inte.Puer	1774	urban biome	human-associated habitat	feces	Human
1774.165.Inte.Puer	1774	urban biome	human-associated habitat	feces	Human
1774.16Oral22.10.09	1774	village biome	human-associated habitat	mucus	Human
1774.208.Skin.Puer	1774	urban biome	human-associated habitat	sebum	Human
1774.20BI22.10.09	1774	village biome	human-associated habitat	sebum	Human
1774.227.Oral.Puer	1774	urban biome	human-associated habitat	saliva	Human
1774.241.Skin.Puer	1774	urban biome	human-associated habitat	sebum	Human
1774.257.Skin.Puer	1774	urban biome	human-associated habitat	sebum	Human
1774.276.Oral.Puer	1774	urban biome	human-associated habitat	saliva	Human
1774.305.Skin.Puer	1774	urban biome	human-associated habitat	sebum	Human
1774.314.Vagi.Puer	1774	urban biome	human-associated habitat	mucus	Human
1774.34.Oral.Puer	1774	urban biome	human-associated habitat	saliva	Human
1774.34BI23.10.09	1774	village biome	human-associated habitat	sebum	Human
1774.357.Inte.Puer	1774	urban biome	human-associated habitat	feces	Human
1774.35Fecal23.10.09	1774	village biome	human-associated habitat	feces	Human
1774.375.Oral.Puer	1774	urban biome	human-associated habitat	saliva	Human
1774.42BI23.10.09	1774	village biome	human-associated habitat	sebum	Human
1774.459.Skin.Puer	1774	urban biome	human-associated habitat	sebum	Human
1774.462.Inte.Puer	1774	urban biome	human-associated habitat	feces	Human
1774.48Oral23.10.09	1774	village biome	human-associated habitat	mucus	Human
1774.497.Skin.Puer	1774	urban biome	human-associated habitat	sebum	Human
1774.4BI22.10.09	1774	village biome	human-associated habitat	sebum	Human
1774.525.Skin.Puer	1774	urban biome	human-associated habitat	sebum	Human
1774.53Fecal23.10.09	1774	village biome	human-associated habitat	feces	Human
1774.60Nasal24.10.09	1774	village biome	human-associated habitat	mucus	Human
1774.61Vaginal24.10.09	1774	village biome	human-associated habitat	mucus	Human
1774.64.Skin.Puer	1774	urban biome	human-associated habitat	sebum	Human
1774.64Oral24.10.09	1774	village biome	human-associated habitat	mucus	Human
1774.67Oral24.10.09	1774	village biome	human-associated habitat	mucus	Human
1774.7.Oral.Puer	1774	urban biome	human-associated habitat	saliva	Human
1774.L507.Vagi.Puer	1774	urban biome	human-associated habitat	mucus	Human
1774.L514.Oral.Puer	1774	urban biome	human-associated habitat	saliva	Human
1774.L603.Oral.Puer	1774	urban biome	human-associated habitat	saliva	Human
1883.2009.322.Crump.Artic.LTREB.main.lane3.NoIndex	1883	freshwater biome	freshwater habitat	sediment	Sediment
1883.2008.294.Crump.Artic.LTREB.main.lane2.NoIndex	1883	freshwater biome	freshwater habitat	sediment	Sediment
1883.2008.145.Crump.Artic.LTREB.main.lane2.NoIndex	1883	Small lake biome	freshwater habitat	lake sediment	Sediment
1883.2007.101.Crump.Artic.LTREB.main.lane2.NoIndex	1883	freshwater biome	freshwater habitat	sediment	Sediment
1883.2011.563.Crump.Artic.LTREB.main.lane3.NoIndex	1883	marine biome	coastal water body	coastal water	Water
1883.2011.541.Crump.Artic.LTREB.main.lane3.NoIndex	1883	Large river biome	marine feature	marine sediment	Sediment
1883.2011.537.Crump.Artic.LTREB.main.lane3.NoIndex	1883	marine biome	marine feature	marine sediment	Sediment
1883.2011.531.Crump.Artic.LTREB.main.lane4.NoIndex	1883	marine biome	marine feature	marine sediment	Sediment
1883.2011.497.Crump.Artic.LTREB.main.lane4.NoIndex	1883	marine biome	coastal water body	coastal water	Water
1883.2011.486.Crump.Artic.LTREB.main.lane4.NoIndex	1883	marine biome	marine feature	marine sediment	Sediment
1883.2011.297.Crump.Artic.LTREB.main.lane4.NoIndex	1883	freshwater biome	freshwater habitat	sediment	Sediment
1883.2010.224.Crump.Artic.LTREB.main.lane3.NoIndex	1883	freshwater biome	freshwater habitat	fresh water	Water
1883.2008.311.Crump.Artic.LTREB.main.lane2.NoIndex	1883	freshwater biome	freshwater habitat	sediment	Sediment
1883.2008.124.Crump.Artic.LTREB.main.lane2.NoIndex	1883	tundra biome	tundra	soil	Soil
1883.2008.41.Crump.Artic.LTREB.main.lane2.NoIndex	1883	Small lake biome	freshwater habitat	lake sediment	Sediment
1883.2007.379.Crump.Artic.LTREB.main.lane2.NoIndex	1883	Small lake biome	freshwater habitat	lake sediment	Sediment
1883.2007.243.Crump.Artic.LTREB.main.lane2.NoIndex	1883	freshwater biome	freshwater habitat	sediment	Sediment
1883.2011.54.Crump.Artic.LTREB.main.lane3.NoIndex	1883	Large river biome	marine feature	marine sediment	Sediment
1883.2011.527.Crump.Artic.LTREB.main.lane4.NoIndex	1883	Large river biome	coastal water body	marine sediment	Sediment
1883.2011.499.Crump.Artic.LTREB.main.lane4.NoIndex	1883	marine biome	coastal water body	coastal water	Water
1883.2010.21.Crump.Artic.LTREB.main.lane3.NoIndex	1883	freshwater biome	freshwater habitat	fresh water	Water
1883.2008.276.Crump.Artic.LTREB.main.lane2.NoIndex	1883	Small lake biome	freshwater habitat	lake sediment	Sediment
1883.2008.146.Crump.Artic.LTREB.main.lane2.NoIndex	1883	Small lake biome	freshwater habitat	lake sediment	Sediment
1883.2008.103.Crump.Artic.LTREB.main.lane2.NoIndex	1883	freshwater biome	freshwater habitat	sediment	Sediment
1883.2007.375.Crump.Artic.LTREB.main.lane2.NoIndex	1883	Small lake biome	freshwater habitat	lake sediment	Sediment
1883.2007.362.Crump.Artic.LTREB.main.lane2.NoIndex	1883	Small lake biome	freshwater habitat	lake sediment	Sediment
1883.2007.111.Crump.Artic.LTREB.main.lane2.NoIndex	1883	freshwater biome	freshwater habitat	sediment	Sediment
1883.2003.228.Crump.Artic.LTREB.main.lane4.NoIndex	1883	Small lake biome	freshwater habitat	fresh water	Water
1883.2011.534.Crump.Artic.LTREB.main.lane4.NoIndex	1883	marine biome	coastal water body	coastal water	Water
1883.2011.532.Crump.Artic.LTREB.main.lane4.NoIndex	1883	marine biome	coastal water body	coastal water	Water
1883.2011.493.Crump.Artic.LTREB.main.lane4.NoIndex	1883	marine biome	coastal water body	coastal water	Water
1883.2011.314.Crump.Artic.LTREB.main.lane4.NoIndex	1883	freshwater biome	freshwater habitat	fresh water	Water
1883.2011.203.Crump.Artic.LTREB.main.lane4.NoIndex	1883	freshwater biome	freshwater habitat	fresh water	Water
1883.2011.112.Crump.Artic.LTREB.main.lane3.NoIndex	1883	Small lake biome	freshwater habitat	fresh water	Water
1883.2011.545.Crump.Artic.LTREB.main.lane3.NoIndex	1883	Large river biome	coastal water body	marine sediment	Sediment
1883.2009.334.Crump.Artic.LTREB.main.lane3.NoIndex	1883	freshwater biome	freshwater habitat	fresh water	Water
1883.2008.342.Crump.Artic.LTREB.main.lane2.NoIndex	1883	freshwater biome	freshwater habitat	sediment	Sediment
1883.2008.329.Crump.Artic.LTREB.main.lane2.NoIndex	1883	freshwater biome	freshwater habitat	sediment	Sediment
1883.2008.142.Crump.Artic.LTREB.main.lane2.NoIndex	1883	Small lake biome	freshwater habitat	lake sediment	Sediment
1883.2007.364.Crump.Artic.LTREB.main.lane2.NoIndex	1883	Small lake biome	freshwater habitat	lake sediment	Sediment
1883.2007.214.Crump.Artic.LTREB.main.lane2.NoIndex	1883	freshwater biome	freshwater habitat	sediment	Sediment
1883.2007.1.Crump.Artic.LTREB.main.lane2.NoIndex	1883	freshwater biome	freshwater habitat	sediment	Sediment
1883.2011.533.Crump.Artic.LTREB.main.lane4.NoIndex	1883	marine biome	marine feature	marine sediment	Sediment
1883.2011.501.Crump.Artic.LTREB.main.lane4.NoIndex	1883	marine biome	coastal water body	coastal water	Water
1883.2008.147.Crump.Artic.LTREB.main.lane2.NoIndex	1883	Small lake biome	freshwater habitat	lake sediment	Sediment
1883.2002.042.Crump.Artic.LTREB.main.lane1.NoIndex	1883	freshwater biome	freshwater habitat	fresh water	Water
1883.2011.544.Crump.Artic.LTREB.main.lane3.NoIndex	1883	Large river biome	marine feature	marine sediment	Sediment
1883.2011.536.Crump.Artic.LTREB.main.lane3.NoIndex	1883	marine biome	coastal water body	coastal water	Water
1883.2011.524.Crump.Artic.LTREB.main.lane4.NoIndex	1883	Large river biome	coastal water body	marine sediment	Sediment
1883.2011.494.Crump.Artic.LTREB.main.lane4.NoIndex	1883	marine biome	marine feature	marine sediment	Sediment
1883.2011.491.Crump.Artic.LTREB.main.lane4.NoIndex	1883	marine biome	coastal water body	coastal water	Water
1883.2011.485.Crump.Artic.LTREB.main.lane4.NoIndex	1883	marine biome	coastal water body	coastal water	Water
1883.2011.553.Crump.Artic.LTREB.main.lane1.NoIndex	1883	Large river biome	marine feature	marine sediment	Sediment
1883.2011.552.Crump.Artic.LTREB.main.lane1.NoIndex	1883	Large river biome	marine feature	marine sediment	Sediment
1883.2010.299B.Crump.Artic.LTREB.main.lane3.NoIndex	1883	freshwater biome	freshwater habitat	sediment	Sediment
1883.2008.143.Crump.Artic.LTREB.main.lane2.NoIndex	1883	Small lake biome	freshwater habitat	lake sediment	Sediment
1883.2008.081.Crump.Artic.LTREB.main.lane2.NoIndex	1883	freshwater biome	freshwater habitat	fresh water	Water
1883.2007.369.Crump.Artic.LTREB.main.lane2.NoIndex	1883	Small lake biome	freshwater habitat	lake sediment	Sediment
1883.2007.366.Crump.Artic.LTREB.main.lane2.NoIndex	1883	Small lake biome	freshwater habitat	lake sediment	Sediment
1883.2011.539.Crump.Artic.LTREB.main.lane3.NoIndex	1883	marine biome	marine feature	marine sediment	Sediment
1883.2011.538.Crump.Artic.LTREB.main.lane3.NoIndex	1883	marine biome	coastal water body	coastal water	Water
1883.2011.298.Crump.Artic.LTREB.main.lane4.NoIndex	1883	freshwater biome	freshwater habitat	sediment	Sediment
1883.2009.315.Crump.Artic.LTREB.main.lane3.NoIndex	1883	tundra biome	tundra	soil	Soil
1883.2008.269.Crump.Artic.LTREB.main.lane2.NoIndex	1883	Small lake biome	freshwater habitat	fresh water	Water
1883.2008.086.Crump.Artic.LTREB.main.lane2.NoIndex	1883	freshwater biome	freshwater habitat	sediment	Sediment
1883.2007.255.Crump.Artic.LTREB.main.lane2.NoIndex	1883	freshwater biome	freshwater habitat	sediment	Sediment
1883.2006.027.Crump.Artic.LTREB.main.lane1.NoIndex	1883	freshwater biome	freshwater habitat	fresh water	Water
1883.2011.56.Crump.Artic.LTREB.main.lane3.NoIndex	1883	marine biome	coastal water body	coastal water	Water
1883.2011.498.Crump.Artic.LTREB.main.lane4.NoIndex	1883	marine biome	marine feature	marine sediment	Sediment
1883.2011.495.Crump.Artic.LTREB.main.lane4.NoIndex	1883	marine biome	coastal water body	coastal water	Water
1883.2010.314B.Crump.Artic.LTREB.main.lane3.NoIndex	1883	tundra biome	tundra	soil	Soil
1883.2009.158.Crump.Artic.LTREB.main.lane3.NoIndex	1883	freshwater biome	freshwater habitat	sediment	Sediment
1883.2009.1.Crump.Artic.LTREB.main.lane3.NoIndex	1883	Small lake biome	freshwater habitat	fresh water	Water
1883.2008.31.Crump.Artic.LTREB.main.lane2.NoIndex	1883	freshwater biome	freshwater habitat	sediment	Sediment
1883.2008.144.Crump.Artic.LTREB.main.lane2.NoIndex	1883	Small lake biome	freshwater habitat	lake sediment	Sediment
1883.2007.368.Crump.Artic.LTREB.main.lane2.NoIndex	1883	Small lake biome	freshwater habitat	lake sediment	Sediment
1883.2007.352.Crump.Artic.LTREB.main.lane2.NoIndex	1883	freshwater biome	freshwater habitat	sediment	Sediment
1883.2007.092.Crump.Artic.LTREB.main.lane1.NoIndex	1883	freshwater biome	freshwater habitat	sediment	Sediment
2080.S71D4336	2080	marine biome	abyssalpelagic zone	sea water	Water
2080.S71D350.400	2080	marine biome	abyssalpelagic zone	sea water	Water
2080.S54D2585	2080	marine biome	abyssalpelagic zone	sea water	Water
2080.S45D435	2080	marine biome	mesopelagic zone	sea water	Water
2080.S42D60.85	2080	marine biome	photic zone	sea water	Water
2080.S42D735	2080	marine biome	bathypelagic zone	sea water	Water
2080.S39D60.85	2080	marine biome	photic zone	sea water	Water
2080.S39D435	2080	marine biome	mesopelagic zone	sea water	Water
2080.S39D2585	2080	marine biome	abyssalpelagic zone	sea water	Water
2080.S39D5329	2080	marine biome	abyssalpelagic zone	sea water	Water
2080.S26D75.100	2080	marine biome	photic zone	sea water	Water
2080.S26D350.400	2080	marine biome	bathypelagic zone	sea water	Water
2080.S16D40	2080	marine biome	photic zone	sea water	Water
2182.CPZF2C	2182	urban biome	animal-associated habitat	feces	Animal
2182.CPZFOB	2182	urban biome	animal-associated habitat	feces	Animal
2182.NKF0004	2182	tropical moist broadleaf forest biome	animal-associated habitat	feces	Animal
2182.VHBJ0024	2182	urban biome	animal-associated habitat	feces	Animal
2182.VHPBC0022	2182	anthropogenic terrestrial biome	animal-associated habitat	feces	Animal
2182.Z1FB	2182	urban biome	animal-associated habitat	feces	Animal
2182.Z4RA	2182	urban biome	animal-associated habitat	feces	Animal
2182.ZF12B	2182	urban biome	animal-associated habitat	feces	Animal
2192.H01a.Nose.39.lane6.NoIndex.L006	2192	urban biome	human-associated habitat	mucus	Human
2192.H01a.Nose.207.lane6.NoIndex.L006	2192	urban biome	human-associated habitat	mucus	Human
2192.H01a.Nose.327.lane6.NoIndex.L006	2192	urban biome	human-associated habitat	mucus	Human
2192.H03a.Nose.1215.lane6.NoIndex.L006	2192	urban biome	human-associated habitat	mucus	Human
2192.H04a.Nose.1857.lane6.NoIndex.L006	2192	urban biome	human-associated habitat	mucus	Human
2192.H05b.Nose.2409.lane5.NoIndex.L005	2192	urban biome	human-associated habitat	mucus	Human
2192.H05b.Nose.2508.lane5.NoIndex.L005	2192	urban biome	human-associated habitat	mucus	Human
2192.H05b.Nose.2532.lane5.NoIndex.L005	2192	urban biome	human-associated habitat	mucus	Human
2192.H05b.Nose.2628.lane5.NoIndex.L005	2192	urban biome	human-associated habitat	mucus	Human
2192.H07a.Nose.3660.lane6.NoIndex.L006	2192	urban biome	human-associated habitat	mucus	Human
2192.H07a.Nose.3681.lane6.NoIndex.L006	2192	urban biome	human-associated habitat	mucus	Human
2192.H07b.Nose.3849.lane1.NoIndex.L001	2192	urban biome	human-associated habitat	mucus	Human
2192.H07b.Nose.3873.lane1.NoIndex.L001	2192	urban biome	human-associated habitat	mucus	Human
2192.H07b.Nose.3945.lane1.NoIndex.L001	2192	urban biome	human-associated habitat	mucus	Human
2192.H07b.Nose.4113.lane1.NoIndex.L001	2192	urban biome	human-associated habitat	mucus	Human
2192.H01a.Hand.31.lane1.NoIndex.L001	2192	urban biome	human-associated habitat	sebum	Human
2192.H01a.Hand.79.lane1.NoIndex.L001	2192	urban biome	human-associated habitat	sebum	Human
2192.H02a.Foot.632.lane2.NoIndex.L002	2192	urban biome	human-associated habitat	sebum	Human
2192.H03a.Foot.1208.lane5.NoIndex.L005	2192	urban biome	human-associated habitat	sebum	Human
2192.H03a.Foot.1406.lane6.NoIndex.L006	2192	urban biome	human-associated habitat	sebum	Human
2192.H04a.Foot.1859.lane6.NoIndex.L006	2192	urban biome	human-associated habitat	sebum	Human
2192.H04a.Foot.1907.lane6.NoIndex.L006	2192	urban biome	human-associated habitat	sebum	Human
2192.H04a.Dog.Nose.1941.lane6.NoIndex.L006	2192	urban biome	animal-associated habitat	sebum	Human
2192.H05b.Hand.2866.lane5.NoIndex.L005	2192	urban biome	human-associated habitat	sebum	Human
2192.H06b.Foot.3086.lane5.NoIndex.L005	2192	urban biome	human-associated habitat	sebum	Human
2192.H06b.Foot.3230.lane6.NoIndex.L006	2192	urban biome	human-associated habitat	sebum	Human
2192.H06b.Foot.3275.lane6.NoIndex.L006	2192	urban biome	human-associated habitat	sebum	Human
2192.H06b.Hand.3349.lane6.NoIndex.L006	2192	urban biome	human-associated habitat	sebum	Human
2192.H06b.Foot.3368.lane6.NoIndex.L006	2192	urban biome	human-associated habitat	sebum	Human
2300.BB.12.anus	2300	mixed forest biome	animal-associated habitat	feces	Animal
2300.BB.03.colon	2300	mixed forest biome	animal-associated habitat	feces	Animal
2300.BB.4087.anus	2300	mixed forest biome	animal-associated habitat	feces	Animal
2338.0626.1.I2	2338	tropical moist broadleaf forest biome	animal-associated habitat	feces	Animal
2338.0627.8.I	2338	tropical moist broadleaf forest biome	animal-associated habitat	feces	Animal
2338.0628.13.M	2338	tropical moist broadleaf forest biome	animal-associated habitat	feces	Animal
2338.0628.2.E	2338	tropical moist broadleaf forest biome	animal-associated habitat	feces	Animal
2338.0628.3.M	2338	tropical moist broadleaf forest biome	animal-associated habitat	feces	Animal
2338.0702.2.E	2338	tropical moist broadleaf forest biome	animal-associated habitat	feces	Animal
2338.0702.6.I	2338	tropical moist broadleaf forest biome	animal-associated habitat	feces	Animal
2382.SH008.C6.HA.2.732.rhizo.9.12.lane7.NoIndex.L007.sequences	2382	cropland biome	vineyard	rhizosphere	Soil
2382.SH007.C6.RH.5.722.rhizo.9.12.lane7.NoIndex.L007.sequences	2382	cropland biome	vineyard	rhizosphere	Soil
2382.SH007.C6.RH.4.716.bulk.9.12.lane7.NoIndex.L007.sequences	2382	cropland biome	vineyard	bulk soil	Soil
2382.SH007.C6.RH.3.712.rhizo.9.12.lane7.NoIndex.L007.sequences	2382	cropland biome	vineyard	rhizosphere	Soil
2382.SH007.C6.RH.2.506.bulk.4.12.lane7.NoIndex.L007.sequences	2382	cropland biome	vineyard	bulk soil	Soil
2382.SH007.C6.RH.1.702.rhizo.9.12.lane7.NoIndex.L007.sequences	2382	cropland biome	vineyard	rhizosphere	Soil
2382.SH005.C3.RH.5.672.rhizo.9.12.lane7.NoIndex.L007.sequences	2382	cropland biome	vineyard	rhizosphere	Soil
2382.SH005.C3.RH.1.651.bulk.9.12.lane7.NoIndex.L007.sequences	2382	cropland biome	vineyard	bulk soil	Soil
2382.SH004.C1.RH.3.612.rhizo.9.12.lane7.NoIndex.L007.sequences	2382	cropland biome	vineyard	rhizosphere	Soil
2382.SH004.C1.RH.2.607.rhizo.9.12.lane7.NoIndex.L007.sequences	2382	cropland biome	vineyard	rhizosphere	Soil
2382.RU006.C181.RH.5.597.rhizo.4.12.lane7.NoIndex.L007.sequences	2382	cropland biome	vineyard	rhizosphere	Soil
2382.RU006.C181.RH.2.582.rhizo.4.12.lane7.NoIndex.L007.sequences	2382	cropland biome	vineyard	rhizosphere	Soil
2382.RU006.C181.RH.1.777.rhizo.9.12.lane7.NoIndex.L007.sequences	2382	cropland biome	vineyard	rhizosphere	Soil
2382.HE003.C181.HA.5.772.rhizo.9.12.lane7.NoIndex.L007.sequences	2382	cropland biome	vineyard	rhizosphere	Soil
2382.HE003.C181.HA.5.572.rhizo.4.12.lane7.NoIndex.L007.sequences	2382	cropland biome	vineyard	rhizosphere	Soil
2382.HE003.C181.HA.4.567.rhizo.4.12.lane7.NoIndex.L007.sequences	2382	cropland biome	vineyard	rhizosphere	Soil
2382.HE003.C181.HA.3.562.rhizo.4.12.lane7.NoIndex.L007.sequences	2382	cropland biome	vineyard	rhizosphere	Soil
2382.HE003.C181.HA.1.752.rhizo.9.12.lane7.NoIndex.L007.sequences	2382	cropland biome	vineyard	rhizosphere	Soil
2382.GM.181.R3.rhizo.10.12.lane7.NoIndex.L007.sequences	2382	cropland biome	vineyard	rhizosphere	Soil
2382.GM.181.R2.rhizo.10.12.lane7.NoIndex.L007.sequences	2382	cropland biome	vineyard	rhizosphere	Soil
