# Supplementary material for: Host diet and evolutionary history explain different aspects of gut microbiome diversity among vertebrate clades
Source: Nat Commun. 2019 May 16;10:2200. doi: 10.1038/s41467-019-10191-3 (PMC6522487; doi:10.1038/s41467-019-10191-3)
Supplement: Supplementary file 8 — Source Data [file 41467_2019_10191_MOESM8_ESM.xlsx]

## Sheet: Figure1a
taxon	diet	flowers_nectar_pollen	fruit	grass_waterplants	invertebrate	leaves_branches_bark_buds	roots_tubers	seeds	vertebrate	anthropogenic_habitat	aquatic_habitat	terrestrial_habitat	terrestrial_habitat_cultivated_habitat	captive	human	wild	feces	gut	Bacteroidetes	CKC4	Firmicutes	Fusobacteria	Proteobacteria	Spirochaetae	Tenericutes	Verrucomicrobia	Other_phylum
Castor_fiber	herbivore	0	0	1	0	1	1	0	0	0	0	100	0	0	0	100	100	0	47.56	0	23.16	20.7	1.9	0.16	0.58	4.96	0.98
Equus_caballus	herbivore	0	0	1	0	0.5	0	1	0	0	0	100	0	66.6667	0	33.3333	100	0	28.32	0	51.72	0	3.46	9.7	1.4	0.04	5.36
Equus_hemionus	herbivore	0	0	1	0	1	0	0	0	0	0	100	0	0	0	100	100	0	30.34	0	43.8	0	0.78	7.96	1.94	0.04	15.14
Vulpes_vulpes	omnivore	0	1	0	1	0	0	0	1	0	0	100	0	0	0	100	100	0	13.46	0	25.9	59.32	1.28	0	0	0	0.04
Nyctalus_noctula	carnivore	0	0	0	1	0	0	0	0	0	0	100	0	0	0	100	50	50	0	0	0.22	0	99.78	0	0	0	0
Erinaceus_europaeus	carnivore	0	0	0	1	0	0	0	1	0	0	100	0	0	0	100	100	0	1.12	0	28.58	14.74	55.36	0	0.02	0	0.18
Falco_tinnunculus	carnivore	0	0	0	1	0	0	0	1	0	0	100	0	0	0	100	0	100	0	0	9.06	0	90.92	0	0	0	0.02
Sus_scrofa	omnivore	0	1	1	1	0.5	1	1	0.5	0	0	100	0	60	0	40	100	0	28.32	0	47.32	6.5	6.24	9.38	0.5	0.02	1.72
Rupicapra_rupicapra	herbivore	0	0	1	0	1	1	0	0	0	0	100	0	0	0	100	100	0	36.58	0	56.4	0	0.28	0.3	2.72	0.18	3.54
Canis_aureus	carnivore	0	0	0	1	0	0	0	1	0	0	100	0	0	0	100	100	0	5.88	0	18.64	71.04	4.4	0	0	0	0.04
Marmota_marmota	herbivore	1	0	1	0	0	1	0	0	0	0	100	0	0	0	100	100	0	17.68	0	60.36	0	4.72	0	10.46	4.02	2.76
Capra_ibex	herbivore	0	0	1	0	1	1	0	0	0	0	100	0	33.3333	0	66.6667	100	0	38.96	0	53.46	0	0.66	2.32	2.48	1.3	0.82
Capra_hircus	herbivore	0	0	1	0	1	1	1	0	0	0	100	0	100	0	0	100	0	10.56	0	19.48	0	66.7	0.12	1.52	0	1.62
Bos_frontalis	herbivore	0	0	1	0	1	0	0	0	0	0	100	0	0	0	100	100	0	15.64	0	77.1	0	5.62	0	0.4	0	1.24
Cervus_unicolor	herbivore	0	1	1	0	1	1	1	0	0	0	100	0	0	0	100	100	0	5.84	0	80.56	0	11.62	0.42	0.5	0	1.06
Bos_taurus	herbivore	0	0	1	0	0	0	1	0	0	0	100	0	50	0	50	100	0	20.58	0	72.68	0.02	1.5	0.66	1.14	0.12	3.3
Apodemus_sylvaticus	omnivore	0	1	0	1	1	0	1	0	0	0	100	0	0	0	100	0	100	6.14	0	54.56	0	33.42	0	0.48	0.2	5.2
Ardea_cinerea	carnivore	0	0	0	1	0	0	0	1	0	0	100	0	0	0	100	0	100	0	0	93.4	0	6.44	0	0	0	0.16
Haliaeetus_albicilla	carnivore	0	0	0	1	0	0	0	1	0	0	100	0	0	0	100	0	100	0.36	0	54.86	3.96	40.46	0	0	0	0.36
Phalacrocorax_carbo	carnivore	0	0	0	1	0	0	0	1	0	0	100	0	0	0	100	100	0	1.58	0	39.68	12.76	38.94	0	0	0	7.04
Carduelis_chloris	omnivore	0	1	1	1	1	0	1	0	0	0	100	0	0	0	100	100	0	0	0	37.46	0	62	0	0	0	0.54
Salvelinus_fontinalis	carnivore	0	0	0	1	0	0	0	1	0	100	0	0	0	0	100	100	0	0	0	6.66	22.78	69.46	1.1	0	0	0
Hemidactylus_frenatus	carnivore	0	0	0	1	0	0	0	0	0	0	100	0	0	0	100	100	0	1.94	0	45.1	1.64	16.06	0	0.22	0.08	34.96
Homo_sapiens	omnivore	0	1	0	0	1	1	1	1	100	0	0	0	0	100	0	100	0	32.38	0	65.3	0	1.06	0	0.78	0	0.48
Ursus_arctos	omnivore	1	1	1	1	1	1	1	1	0	0	100	0	50	0	50	100	0	0.02	0	95.56	0	4.4	0	0	0.02	0
Zamenis_longissimus	carnivore	0	0	0	0	0	0	0	1	0	0	100	0	0	0	100	100	0	31.16	0	13.44	0.12	54.9	0	0	0.04	0.34
Podarcis_siculus	carnivore	0	0	0	1	0	0	0	0	0	0	100	0	0	0	100	100	0	12.3	0	2.82	0	83.16	0	1.2	0.28	0.24
Cricetus_cricetus	omnivore	0	1	0	1	0	1	1	0	0	0	0	100	0	0	100	50	50	69.52	0	22.26	0	2.66	0.1	4.26	0.04	1.16
Lynx_lynx	carnivore	0	0	0	0	0	0	0	1	0	0	100	0	50	0	50	100	0	1.52	0	85.82	7.36	4.02	0	0	0.02	1.26
Sander_lucioperca	carnivore	0	0	1	1	0	0	0	1	0	100	0	0	0	0	100	100	0	0	0	99.28	0	0.72	0	0	0	0
Turdus_merula	omnivore	0	1	0	1	0	0	1	1	0	0	100	0	0	0	100	100	0	18.04	0	49.14	0.32	30.68	0	0.02	0.68	1.12
Ciconia_ciconia	carnivore	0	0	0	1	0	0	0	1	0	0	100	0	0	0	100	100	0	0	0	97.08	0	2.9	0	0	0	0.02
Corvus_frugilegus	omnivore	0	1	0	1	0	0	1	1	0	0	100	0	0	0	100	100	0	0.34	0	6.8	0.06	88.02	0	1.62	0	3.16
Macropus_fuliginosus	herbivore	0	0	0	0	1	0	1	0	0	0	100	0	0	0	100	100	0	12.4	0	69.86	0	0.68	0.12	6.14	3.98	6.82
Eptesicus_baverstocki	carnivore	0	0	0	1	0	0	0	0	0	0	100	0	0	0	100	100	0	0.18	0	87	0.02	12.38	0	0	0	0.42
Phascolarctos_cinereus	herbivore	0	1	0	0	1	0	0	0	0	0	100	0	50	0	50	100	0	7.32	0	17.22	0	74.2	0	0	0.02	1.24
Chrysococcyx_basalis	carnivore	0	0	0	1	0	0	0	0	0	0	100	0	0	0	100	100	0	30.14	0	30.86	0	0.8	0	0.4	33.64	4.16
Martes_foina	omnivore	0	1	0	1	0	0	0	1	0	0	100	0	0	0	100	100	0	0	0	76.02	0	23.98	0	0	0	0
Lepus_europaeus	herbivore	0	0	1	0	1	1	1	0	0	0	0	100	0	0	100	100	0	51.1	0	42.68	0	0.78	0	0	0	5.44
Anser_anser	herbivore	0	0	1	0	0	1	1	0	0	0	100	0	0	0	100	100	0	0.4	0	90.24	0.02	8.94	0	0	0	0.4
Blicca_bjoerkna	omnivore	0	0	1	1	0	0	0	0	0	100	0	0	0	0	100	100	0	0.14	3.26	2.42	26.28	65.42	0	0.16	0.88	1.44
Halichoerus_grypus	carnivore	0	0	0	0	0	0	0	1	0	100	0	0	0	0	100	100	0	0.02	0	32.08	60.94	6.88	0	0.02	0	0.06
Phoca_vitulina	carnivore	0	0	0	1	0	0	0	1	0	100	0	0	0	0	100	100	0	0.86	0	96.58	0.02	2.08	0	0	0	0.46
Mesoplodon_bidens	carnivore	0	0	0	1	0	0	0	1	0	100	0	0	0	0	100	100	0	0	0	83.62	0	16.38	0	0	0	0
Lagenorhynchus_albirostris	carnivore	0	0	0	1	0	0	0	1	0	100	0	0	0	0	100	100	0	0	0	61.5	9.8	28.7	0	0	0	0
Gorilla_gorilla	herbivore	0	1	1	0	1	1	0	0	0	0	100	0	0	0	100	100	0	2.44	0	59.98	0	0.5	0.16	1.46	0	35.46
Bufo_viridis	carnivore	0	0	0	1	0	0	0	0	0	0	100	0	0	0	100	100	0	2.04	0	72.08	0.46	18.68	0	5.68	0	1.06
Rana_dalmatina	carnivore	0	0	0	1	0	0	0	0	0	0	100	0	0	0	100	100	0	2.16	0	28.36	0	67.8	0	0.68	0	1
Odocoileus_virginianus	herbivore	0	1	1	0	1	0	1	0	0	0	100	0	0	0	100	100	0	32.78	0	55.62	0	0.2	3.32	1.74	2.96	3.38
Philander_opossum	omnivore	0	1	0	1	1	0	1	1	0	0	100	0	0	0	100	0	100	85.22	0	13.22	0	1.1	0.34	0.06	0	0.06
Heteromys_desmarestianus	omnivore	0	1	0	1	0	0	1	0	0	0	100	0	0	0	100	0	100	48.24	0	44.62	0	2.68	3.6	0.3	0	0.56
Martes_martes	omnivore	0	1	0	1	0	0	0	1	0	0	100	0	0	0	100	100	0	0	0	26.7	1.66	71.42	0	0.22	0	0
Rhinoceros_unicornis	herbivore	0	1	1	0	1	0	0	0	0	0	100	0	50	0	50	100	0	45.72	0	25.28	0.08	12.92	7.72	2.36	0	5.92
Spermophilus_citellus	omnivore	0	0	0	1	0	1	1	0	0	0	100	0	66.6667	0	33.3333	100	0	11.06	0	74.84	0	0.22	0	12.34	0.22	1.32
Crocodylus_moreletii	carnivore	0	0	0	0	0	0	0	1	0	0	100	0	100	0	0	100	0	21.3	0	41.02	35.08	2.6	0	0	0	0
Acrocephalus_scirpaceus	omnivore	0	1	0	1	0	0	1	0	100	0	0	0	100	0	0	100	0	0.16	0	96.42	0.08	1.12	0	0	0	2.22
Papio_ursinus	omnivore	1	1	1	1	1	1	1	1	0	0	100	0	0	0	100	100	0	11.76	0	80.6	0.06	0.88	1.82	2.06	0.04	2.78
Crocodylus_niloticus	carnivore	0	0	0	0	0	0	0	1	0	0	100	0	0	0	100	100	0	2.5	0	43.84	5.96	47.44	0	0	0.1	0.16
Loxodonta_africana	herbivore	0	1	1	0	1	1	0	0	0	0	100	0	50	0	50	100	0	30.9	0	50.24	0	9.44	2.46	0.92	0.12	5.92
Aepyceros_melampus	herbivore	1	0	1	0	1	0	1	0	0	0	100	0	0	0	100	100	0	1.98	0	94.58	0	1.14	0.04	0.48	0.2	1.58
Panthera_pardus	carnivore	0	0	0	1	0	0	0	1	0	0	100	0	0	0	100	100	0	2.1	0	84.92	9.9	0.58	0	0.02	0	2.48
Panthera_leo	carnivore	0	0	0	0	0	0	0	1	0	0	100	0	0	0	100	100	0	9.24	0	44.96	42.84	1.72	0	0.2	0.12	0.92
Chlorocebus_pygerythrus	omnivore	0	1	0	1	1	0	0	1	0	0	100	0	50	0	50	100	0	12.14	0	68.26	0	2.02	4.24	7.56	0.24	5.54
Ceratotherium_simum	herbivore	0	0	1	0	0	0	0	0	0	0	100	0	0	0	100	100	0	37.04	0	40	0	0.48	9.26	4.84	0.04	8.34
Giraffa_camelopardalis	herbivore	0.5	0.5	0.5	0	1	0	0.5	0	0	0	100	0	50	0	50	100	0	17.52	0	67.88	0	6.72	1.42	4.14	0.14	2.18
Syncerus_caffer	herbivore	0	0	1	0	0	0	0	0	0	0	100	0	0	0	100	100	0	15.08	0	83.26	0	0.84	0.26	0.38	0	0.18
Hippopotamus_amphibius	herbivore	0	0	1	0	1	0	0	0	0	0	100	0	0	0	100	100	0	6.88	0	91.32	0	1.42	0	0.02	0	0.36
Equus_quagga	herbivore	0	0	1	0	0	0	1	0	0	0	100	0	33.3333	0	66.6667	100	0	22.24	0	61.2	0	3.04	2.56	1.68	0.2	9.08
Procyon_lotor	omnivore	0	1	0	1	1	1	1	1	0	0	100	0	0	0	100	100	0	1.66	0	37.04	42.06	19.24	0	0	0	0
Camelus_bactrianus	herbivore	0	0	1	0	1	0	0	0	0	0	100	0	100	0	0	100	0	31.22	0	43.3	0	1.56	3.24	4.2	9	7.48
Calidris_alpina	carnivore	0	0	0	1	0	0	0	0	0	0	100	0	0	0	100	100	0	0.42	0	36.86	25.78	27.58	0	9.12	0	0.24
Canis_lupus	carnivore	0	0.33	0	0.33	0	0	0	1	0	0	100	0	66.6667	0	33.3333	100	0	18.34	0	78.4	0.66	0.4	0	0	0	2.2
Eliomys_quercinus	omnivore	0	1	0	1	1	0	1	0	0	0	100	0	0	0	100	100	0	0	0	99.48	0	0.14	0	0	0	0.38
Oryctolagus_cuniculus	herbivore	0	0	1	0	1	1	0	0	50	0	50	0	50	0	50	50	50	20.8	0	64.22	0	3.96	0	6.48	0.64	3.9
Glis_glis	omnivore	0	1	0	1	0	0	1	1	50	0	50	0	50	0	50	100	0	1.3	0	12.22	0	83.94	0	1.4	0	1.14
Vipera_ursinii	carnivore	0	0	0	1	0	0	0	1	0	0	100	0	0	0	100	100	0	30.64	0	15.44	0.22	52.38	0.58	0.12	0	0.62
Sciurus_vulgaris	omnivore	0	1	0	1	1	0	1	1	0	0	100	0	0	0	100	0	100	60.42	0	36	0	3.58	0	0	0	0
Bufo_bufo	carnivore	0	0	0	1	0	0	0	0	0	0	100	0	0	0	100	100	0	26.18	0	59.16	0.1	12.38	0.04	0.34	0.46	1.34
Aspius_aspius	carnivore	0	0	0	1	0	0	0	0	0	100	0	0	0	0	100	100	0	0	0.24	46.56	50.8	2.38	0	0	0	0.02
Mus_musculus	omnivore	0	1	0	1	0	1	1	0	100	0	0	0	100	0	0	0	100	39.66	0	20.66	0	39.06	0	0.56	0	0.06
Asio_otus	carnivore	0	0	0	1	0	0	0	1	0	0	100	0	0	0	100	100	0	14.32	0	76.84	0.18	2.88	0	0	0.34	5.44
Crocidura_suaveolens	carnivore	0	0	0	1	0	0	0	0	0	0	100	0	0	0	100	100	0	0.02	0	0.5	0	98.66	0	0	0.1	0.72
Cyprinus_carpio	omnivore	0	0	1	1	0	0	0	0	0	100	0	0	0	0	100	100	0	0.34	7.74	25.76	3.44	62.58	0	0	0	0.14
Lagopus_muta	omnivore	1	1	1	1	0	0	1	0	0	0	100	0	0	0	100	100	0	1.36	0.02	71.4	0.02	2.7	1.46	2.56	0	20.48
Nomascus_gabriellae	omnivore	1	1	0	1	1	0	0	0	0	0	100	0	0	0	100	100	0	56.36	0	38.12	0.02	1.52	2.6	0.4	0	0.98
Parus_major	omnivore	0	1	0	1	0	0	1	0	0	0	100	0	0	0	100	100	0	8.06	0	60.46	0.54	24.36	0.02	0.06	0.14	6.36
Nyctereutes_procyonoides	omnivore	0	1	0	1	0	1	0	1	0	0	100	0	0	0	100	100	0	3.12	0	87.24	4.72	2.78	0	0	0	2.14
Cervus_elaphus	herbivore	0	1	1	0	1	1	1	0	0	0	100	0	9.09091	0	90.9091	100	0	28.92	0	59.8	0	3.02	0.74	3.28	2.22	2.02
Apodemus_flavicollis	omnivore	0	1	0	1	1	0	1	0	0	0	100	0	0	0	100	0	100	40.62	0	42.5	0	11.08	0	0.78	0.48	4.54
Felis_catus	carnivore	0	0	0	1	0	0	0	1	25	0	75	0	100	0	0	100	0	28.76	0	66.64	0.22	3.14	0	0	0	1.24
Corvus_corone	omnivore	0	1	0	1	0	1	1	1	0	0	100	0	0	0	100	0	100	0	0	94.14	0	5.86	0	0	0	0
Nycticebus_pygmaeus	omnivore	1	1	0	1	0	0	0	1	0	0	100	0	0	0	100	100	0	42.5	0	18.54	1.74	29.48	0.26	0	0	7.48
Pygathrix_nemaeus	herbivore	1	1	0	0	1	0	1	0	0	0	100	0	0	0	100	100	0	18.2	0	13.14	0	66.68	0.02	0.54	0.26	1.16
Trachypithecus_hatinhensis	herbivore	0	0	0	0	1	0	0	0	0	0	100	0	0	0	100	100	0	3.68	0	63.66	0	27.1	0.58	2.84	1.3	0.84
Trachypithecus_delacouri	herbivore	1	1	0	0	1	0	1	0	0	0	100	0	0	0	100	100	0	7.96	0	65.4	0	23.34	0.58	2.16	0.02	0.54
Nomascus_siki	herbivore	0	1	0	0	0	0	0	0	0	0	100	0	0	0	100	100	0	22.16	0	48.16	0	25.24	0	0.76	0	3.68
Testudo_hermanni	omnivore	1	1	1	1	1	0	0	0	0	0	100	0	0	0	100	100	0	9.1	0	74.04	4.34	1.44	0.96	3.28	0.06	6.78
Circus_aeruginosus	carnivore	0	0	0	1	0	0	0	1	0	0	100	0	0	0	100	0	100	0	0	4.2	60.04	35.76	0	0	0	0
Branta_leucopsis	herbivore	0	0	1	0	1	0	1	0	0	0	100	0	0	0	100	100	0	0.02	0	40.62	0	57.24	0	0	0	2.12
Tachyglossus_aculeatus	carnivore	0	0	0	1	0	0	0	0	0	0	100	0	0	0	100	100	0	7	0	55.76	0.88	29.16	0	0.64	1.5	5.06
Trichosurus_vulpecula	omnivore	1	1	0	1	1	1	0	0	0	0	100	0	0	0	100	100	0	2.04	0	87.6	0	1	0	2.56	0.7	6.1
Macropus_giganteus	herbivore	0	0	1	0	1	0	0	0	0	0	100	0	0	0	100	100	0	19.32	0	58.52	0	12.98	0.08	1.16	0.42	7.52
Dromaius_novaehollandiae	omnivore	0	1	1	1	0	0	1	0	0	0	100	0	50	0	50	100	0	0.04	0	0.08	0	99.88	0	0	0	0
Gallus_gallus	omnivore	0	1	1	1	0	0	1	0	0	0	100	0	0	0	100	100	0	0	0	95.92	0	0.5	0	3.4	0	0.18
Carassius_gibelio	omnivore	0	0	1	1	0	0	0	0	0	100	0	0	0	0	100	100	0	0.8	11.48	17.1	7.68	57.9	0	0	1.5	3.54
Meleagris_gallopavo	omnivore	0	1	1	1	0	1	1	0	0	0	100	0	0	0	100	100	0	0	0	96.74	0	3.04	0	0	0	0.22
Leuciscus_idus	carnivore	0	0	0	1	0	0	0	1	0	100	0	0	0	0	100	100	0	1.24	4.98	8.58	72.7	12.1	0	0	0	0.4
Phocoena_phocoena	carnivore	0	0	0	1	0	0	0	1	0	100	0	0	0	0	100	100	0	0.8	0	48.18	47.4	3.6	0	0	0	0.02
Balaenoptera_borealis	carnivore	0	0	0	1	0	0	0	1	0	100	0	0	0	0	100	100	0	64.46	0	27	0.06	1.34	5.86	0.72	0	0.56
Anas_platyrhynchos	omnivore	0	0	1	1	1	0	1	0	0	0	100	0	0	0	100	100	0	0.14	0	93.44	0.46	5.38	0	0.02	0	0.56
Manis_temminckii	carnivore	0	0	0	1	0	0	0	0	0	0	100	0	0	0	100	100	0	0	0	6.06	0	93.92	0	0	0	0.02
Lissotriton_vulgaris	carnivore	0	0	0	1	0	0	0	0	0	0	100	0	0	0	100	100	0	33.56	0	0.98	0	54.64	0	0	1.9	8.92
Natrix_natrix	carnivore	0	0	0	1	0	0	0	1	0	0	100	0	0	0	100	100	0	10.14	0	4.56	3.4	76.8	0	0	0.14	4.96
Potos_flavus	omnivore	1	1	0	0	1	0	0	0	0	0	100	0	0	0	100	100	0	0.14	0	11.94	0.42	87.1	0	0	0.24	0.16
Choloepus_hoffmanni	herbivore	0	1	0	0	1	1	0	0	0	0	100	0	0	0	100	100	0	22.02	0	12.78	0.12	0.74	0	0	46.84	17.5
Tamandua_mexicana	carnivore	0	1	0	1	0	0	0	0	0	0	100	0	0	0	100	100	0	13.08	0	50.02	13.06	19.58	0	0	4.08	0.18
Bradypus_variegatus	herbivore	0	1	0	0	1	1	0	0	0	0	100	0	0	0	100	100	0	12.12	0	59.72	0	3.08	0	0.8	19.8	4.48
Lepus_tolai	herbivore	0	0	1	0	0	1	0	0	0	0	100	0	0	0	100	100	0	14.22	0	81.06	0	0.32	0	0	0	4.4
Gazella_subgutturosa	herbivore	0	0	1	0	1	0	0	0	0	0	100	0	0	0	100	100	0	18.6	0	75.6	0	1.18	0	0.98	2.2	1.44
Strix_uralensis	carnivore	0	0	0	1	0	0	0	1	100	0	0	0	100	0	0	100	0	6.72	0	56.84	0	32.2	0	0	0	4.24
Dendrocopos_major	omnivore	0	0	0	1	0	0	1	1	100	0	0	0	100	0	0	100	0	0.04	0	77.54	0	22.4	0	0	0	0.02
Caprimulgus_europaeus	carnivore	0	0	0	1	0	0	0	0	0	0	100	0	0	0	100	100	0	0	0	46.78	0	53.2	0	0	0	0.02
Capreolus_capreolus	herbivore	0	1	1	0	1	0	1	0	0	0	100	0	0	0	100	100	0	35.32	0	55.32	0	1.4	0	6.28	0.04	1.64
Lutra_lutra	carnivore	0	0	0	1	0	0	0	1	0	0	100	0	0	0	100	100	0	0.7	0	97.64	0	1.36	0	0.22	0	0.08
Tringa_glareola	carnivore	0	0	0	1	0	0	0	0	0	0	100	0	0	0	100	100	0	0	0	0.1	0	99.9	0	0	0	0
Esox_lucius	carnivore	0	0	0	0	0	0	0	1	0	100	0	0	0	0	100	100	0	4	0	22.12	41.96	31.88	0	0.02	0	0.02
Dama_dama	herbivore	0	1	1	0	1	1	1	0	0	0	100	0	0	0	100	100	0	35.14	0	59.6	0	0.6	1.36	1.96	0.14	1.2
Ovis_aries	herbivore	0	0	1	0	1	0	0	0	0	0	100	0	0	0	100	100	0	29.9	0	62.92	0	0.84	0.18	4	0.56	1.6

## Sheet: Figure1b
Class	Wild/Captive	Number of samples	Number of species
Actinopterygii	wild	9	8
Amphibia	wild	5	4
Aves	captive	4	4
Aves	wild	26	23
Mammalia	captive	34	21
Mammalia	human	4	1
Mammalia	wild	122	77
Reptilia	captive	1	1
Reptilia	wild	8	7

## Sheet: Figure1c
Class	Diet	Number of samples	Number of species
Actinopterygii	carnivore	5	5
Actinopterygii	omnivore	4	3
Amphibia	carnivore	5	4
Aves	carnivore	13	12
Aves	herbivore	3	2
Aves	omnivore	14	12
Mammalia	carnivore	35	20
Mammalia	herbivore	84	38
Mammalia	omnivore	41	24
Reptilia	carnivore	8	7
Reptilia	omnivore	1	1

## Sheet: Figure2
diversity metric	variable	median coefficient	median p-value
Weighted Unifrac	Diet	0.19	0
Weighted Unifrac	Geography	0	0.77
Weighted Unifrac	Habitat	0.01	0.73
Weighted Unifrac	Phylogeny	0.08	0.09
Weighted Unifrac	Technical	0.05	0.32
Unweighted Unifrac	Diet	0.31	0
Unweighted Unifrac	Geography	-0.06	0.08
Unweighted Unifrac	Habitat	0.04	0.26
Unweighted Unifrac	Phylogeny	0.16	0
Unweighted Unifrac	Technical	0.07	0.04
Faiths PD	Diet	0.31	0
Faiths PD	Geography	0.01	0.72
Faiths PD	Habitat	0	0.74
Faiths PD	Phylogeny	-0.06	0.1
Faiths PD	Technical	0.05	0.26
Shannon	Diet	0.23	0
Shannon	Geography	-0.04	0.32
Shannon	Habitat	0.01	0.7
Shannon	Phylogeny	-0.01	0.71
Shannon	Technical	0.01	0.6

## Sheet: Figure3a
Metric	Median R^2	Median p-value
Shannon	0.21	1e-08
Faiths PD	0.28	1e-10

## Sheet: Figure3b
Metric	PC	Median R^2	Median p-value
Unweighted Unifrac	1	0.27	0
Unweighted Unifrac	2	0.05	0.06
Unweighted Unifrac	3	0.08	0
Unweighted Unifrac	4	-0.01	0.58
Unweighted Unifrac	5	-0.02	0.79
Weighted Unifrac	1	0.13	0
Weighted Unifrac	2	0.04	0.06
Weighted Unifrac	3	0.03	0.06
Weighted Unifrac	4	-0.01	0.63
Weighted Unifrac	5	0.03	0.09

## Sheet: Figure3c
OTU	Median R^2	Median p-value
f85d49c6206b3c0c1c26193b82042fd	0.12	0.01
77de59bab34d87b768a33a0c345419b9	0.13	0

## Sheet: Figure4a
	Number of LIPA-OTUs								LIPA coef.
taxon	Bacteroidetes	Cyanobacteria	Euryarchaeota	Firmicutes	Fusobacteria	Proteobacteria	Spirochaetae	Tenericutes	Bacteroidetes-Alistipes-OTU.111	Bacteroidetes-Alistipes-OTU.20	Bacteroidetes-Alistipes-OTU.42	Bacteroidetes-Alistipes-OTU.54	Bacteroidetes-Alistipes-OTU.55	Bacteroidetes-Alistipes-OTU.7	Bacteroidetes-Alistipes-OTU.84	Bacteroidetes-Alistipes-OTU.86	Bacteroidetes-Alistipes-OTU.87	Bacteroidetes-Bacteroides-OTU.121	Bacteroidetes-Bacteroides-OTU.26	Bacteroidetes-Bacteroides-OTU.35	Bacteroidetes-Bacteroides-OTU.68	Bacteroidetes-Bacteroides-OTU.78	Bacteroidetes-Bacteroides-OTU.8	Bacteroidetes-Bacteroides-OTU.88	Bacteroidetes-Bacteroides-OTU.97	Bacteroidetes-Prevotellaceae-OTU.5	Bacteroidetes-Prevotellaceae-OTU.71	Bacteroidetes-RC9_gut_group-OTU.105	Bacteroidetes-S24-7-OTU.65	Cyanobacteria-Gastranaerophilales-OTU.112	Euryarchaeota-Methanobrevibacter-OTU.49	Firmicutes-Anaerovorax-OTU.53	Firmicutes-Bacillales-OTU.36	Firmicutes-Blautia-OTU.14	Firmicutes-Blautia-OTU.2	Firmicutes-Blautia-OTU.61	Firmicutes-Christensenella-OTU.100	Firmicutes-Christensenellaceae-OTU.110	Firmicutes-Christensenellaceae-OTU.117	Firmicutes-Christensenellaceae-OTU.3	Firmicutes-Christensenellaceae-OTU.30	Firmicutes-Christensenellaceae-OTU.38	Firmicutes-Christensenellaceae-OTU.77	Firmicutes-Christensenellaceae-OTU.91	Firmicutes-Christensenellaceae-OTU.98	Firmicutes-Coprococcus-OTU.19	Firmicutes-Coprococcus-OTU.63	Firmicutes-Defluviitaleaceae-OTU.89	Firmicutes-Dorea-OTU.18
Aepyceros_melampus	2	0	0	4	0	0	0	0	NA	0.609051	NA	NA	NA	NA	NA	NA	NA	NA	NA	NA	NA	NA	NA	NA	NA	NA	0.531214	NA	NA	NA	NA	NA	NA	NA	NA	NA	NA	NA	NA	NA	NA	NA	NA	NA	NA	NA	NA	NA	NA
Bos_frontalis	4	0	1	28	0	1	0	0	NA	NA	0.836663	NA	NA	0.863003	NA	NA	NA	NA	NA	NA	0.61308	0.572231	NA	NA	NA	NA	NA	NA	NA	NA	0.932097	NA	0.682676	NA	NA	NA	0.702062	0.731403	NA	0.677736	NA	NA	0.589366	0.883568	NA	NA	NA	NA	NA
Bos_taurus	5	0	1	21	0	1	0	0	NA	1.01689	0.903264	NA	NA	0.981793	NA	0.875009	NA	NA	NA	NA	NA	NA	NA	NA	NA	NA	0.880241	NA	NA	NA	0.987337	NA	NA	NA	NA	NA	0.82223	NA	0.971936	NA	NA	NA	NA	0.949983	NA	NA	NA	NA	NA
Ceratotherium_simum	0	0	0	1	0	0	1	0	NA	NA	NA	NA	NA	NA	NA	NA	NA	NA	NA	NA	NA	NA	NA	NA	NA	NA	NA	NA	NA	NA	NA	NA	NA	NA	NA	NA	NA	NA	NA	NA	NA	NA	NA	NA	NA	NA	NA	NA	NA
Cervus_elaphus	8	1	0	18	0	0	0	2	1.03246	NA	NA	1.24773	1.33421	NA	NA	NA	NA	1.33421	NA	1.33421	NA	NA	NA	NA	1.44554	1.33421	NA	1.5369	NA	1.43065	NA	NA	NA	NA	NA	NA	NA	NA	NA	NA	NA	1.2005	NA	NA	1.35544	NA	NA	1.10186	NA
Chlorocebus_pygerythrus	0	0	0	5	0	0	0	0	NA	NA	NA	NA	NA	NA	NA	NA	NA	NA	NA	NA	NA	NA	NA	NA	NA	NA	NA	NA	NA	NA	NA	NA	NA	NA	NA	NA	NA	NA	NA	NA	NA	NA	NA	NA	NA	NA	NA	NA	NA
Cricetus_cricetus	2	0	0	4	0	0	0	0	0.416272	NA	NA	NA	NA	NA	NA	NA	NA	NA	NA	NA	NA	NA	NA	NA	NA	NA	NA	NA	0.494047	NA	NA	NA	NA	NA	NA	NA	NA	NA	NA	NA	NA	0.489648	NA	NA	NA	NA	NA	NA	NA
Equus_caballus	0	0	0	4	0	0	1	0	NA	NA	NA	NA	NA	NA	NA	NA	NA	NA	NA	NA	NA	NA	NA	NA	NA	NA	NA	NA	NA	NA	NA	NA	NA	NA	NA	NA	NA	NA	NA	NA	1.58444	NA	NA	NA	NA	NA	NA	NA	NA
Equus_quagga	0	0	0	4	0	0	0	0	NA	NA	NA	NA	NA	NA	NA	NA	NA	NA	NA	NA	NA	NA	NA	NA	NA	NA	NA	NA	NA	NA	NA	1.66739	NA	NA	NA	NA	NA	NA	NA	NA	1.76805	NA	NA	NA	NA	NA	NA	NA	NA
Felis_catus	0	0	0	4	1	0	0	0	NA	NA	NA	NA	NA	NA	NA	NA	NA	NA	NA	NA	NA	NA	NA	NA	NA	NA	NA	NA	NA	NA	NA	NA	NA	1.05282	1.50839	1.56865	NA	NA	NA	NA	NA	NA	NA	NA	NA	NA	NA	NA	NA
Giraffa_camelopardalis	3	0	0	23	0	1	0	0	NA	1.48872	1.26707	NA	NA	NA	1.35256	NA	NA	NA	NA	NA	NA	NA	NA	NA	NA	NA	NA	NA	NA	NA	NA	NA	NA	NA	NA	NA	NA	NA	NA	NA	NA	NA	1.19468	NA	NA	NA	1.41466	NA	1.25544
Lepus_tolai	3	0	0	1	0	0	0	0	NA	NA	NA	NA	NA	NA	NA	NA	1.88264	NA	NA	NA	NA	NA	1.29766	1.09311	NA	NA	NA	NA	NA	NA	NA	NA	NA	NA	NA	NA	NA	NA	NA	NA	NA	NA	NA	NA	NA	NA	NA	NA	NA
Nyctereutes_procyonoides	0	0	0	1	0	0	0	0	NA	NA	NA	NA	NA	NA	NA	NA	NA	NA	NA	NA	NA	NA	NA	NA	NA	NA	NA	NA	NA	NA	NA	NA	NA	NA	0.716958	NA	NA	NA	NA	NA	NA	NA	NA	NA	NA	NA	NA	NA	NA
Nycticebus_pygmaeus	1	0	0	0	0	0	0	0	NA	NA	NA	NA	NA	NA	NA	NA	NA	NA	NA	NA	NA	NA	0.459948	NA	NA	NA	NA	NA	NA	NA	NA	NA	NA	NA	NA	NA	NA	NA	NA	NA	NA	NA	NA	NA	NA	NA	NA	NA	NA
Panthera_pardus	0	0	0	1	0	0	0	0	NA	NA	NA	NA	NA	NA	NA	NA	NA	NA	NA	NA	NA	NA	NA	NA	NA	NA	NA	NA	NA	NA	NA	NA	NA	NA	NA	NA	NA	NA	NA	NA	NA	NA	NA	NA	NA	NA	NA	NA	NA
Papio_ursinus	0	0	0	4	0	0	0	0	NA	NA	NA	NA	NA	NA	NA	NA	NA	NA	NA	NA	NA	NA	NA	NA	NA	NA	NA	NA	NA	NA	NA	NA	NA	NA	NA	NA	NA	NA	NA	NA	NA	NA	NA	NA	NA	NA	NA	NA	NA
Pygathrix_nemaeus	0	0	0	3	0	0	0	0	NA	NA	NA	NA	NA	NA	NA	NA	NA	NA	NA	NA	NA	NA	NA	NA	NA	NA	NA	NA	NA	NA	NA	NA	NA	NA	NA	NA	NA	NA	NA	NA	NA	NA	NA	NA	NA	1.89615	NA	NA	NA
Syncerus_caffer	5	0	1	25	0	1	0	0	NA	0.932599	0.756406	NA	NA	0.665503	NA	0.690938	NA	NA	NA	NA	NA	NA	NA	NA	NA	NA	0.761182	NA	NA	NA	0.667509	NA	0.558942	NA	NA	NA	NA	NA	0.675381	0.601539	NA	NA	NA	0.76587	NA	NA	NA	NA	NA
Tamandua_mexicana	1	0	0	3	0	0	0	0	NA	NA	NA	NA	NA	NA	NA	NA	NA	NA	0.806428	NA	NA	NA	NA	NA	NA	NA	NA	NA	NA	NA	NA	NA	NA	NA	NA	NA	NA	NA	NA	NA	NA	NA	NA	NA	NA	NA	NA	NA	NA
Trachypithecus_delacouri	0	0	0	5	0	0	0	0	NA	NA	NA	NA	NA	NA	NA	NA	NA	NA	NA	NA	NA	NA	NA	NA	NA	NA	NA	NA	NA	NA	NA	NA	NA	NA	NA	NA	NA	NA	NA	NA	NA	NA	NA	NA	NA	1.98649	NA	NA	NA
Trachypithecus_hatinhensis	0	0	0	5	0	0	0	0	NA	NA	NA	NA	NA	NA	NA	NA	NA	NA	NA	NA	NA	NA	NA	NA	NA	NA	NA	NA	NA	NA	NA	NA	NA	NA	NA	NA	NA	NA	NA	NA	NA	NA	NA	NA	NA	1.99581	NA	NA	NA
[truncated: 80 more columns]

## Sheet: Figure4b
Order	Phylum	Number of unique OTUs
Rodentia	Firmicutes	4
Rodentia	Bacteroidetes	2
Primates	Firmicutes	12
Primates	Bacteroidetes	1
Pilosa	Firmicutes	3
Pilosa	Bacteroidetes	1
Perissodactyla	Spriochaetae	1
Perissodactyla	Firmicutes	7
Lagomorpha	Firmicutes	1
Lagomorpha	Bacteroidetes	3
Carnivora	Fusobacteria	1
Carnivora	Firmicutes	5
Artiodactyla	Tenericutes	2
Artiodactyla	Proteobacteria	1
Artiodactyla	Firmicutes	64
Artiodactyla	Euryarchaeota	1
Artiodactyla	Cyanobacteria	1
Artiodactyla	Bacteroidetes	16

## Sheet: Figure4c
Phylum	Diet	Number of unique OTUs
Tenericutes	herbivore	2
Spriochaetae	herbivore	1
Proteobacteria	herbivore	1
Fusobacteria	carnivore	1
Firmicutes	herbivore	77
Firmicutes	carnivore	8
Firmicutes	omnivore	11
Euryarchaeota	herbivore	1
Cyanobacteria	herbivore	1
Bacteroidetes	herbivore	19
Bacteroidetes	carnivore	1
Bacteroidetes	omnivore	3

[truncated: 25 more sheets: Figure5a, Figure5b, Figure6, Figure7b, Figure7c, Sup_Figure1a, Sup_Figure2, Sup_Figure3, Sup_Figure4, Sup_Figure5, Sup_Figure6, Sup_Figure7, Sup_Figure8, Sup_Figure9, Sup_Figure10, Sup_Figure11, Sup_Figure12, Sup_Figure13, Sup_Figure14, Sup_Figure15 …]
